# Supplementary material for: Genome-wide association study identifies five risk loci for pernicious anemia
Source: Nat Commun. 2021 Jun 18;12:3761. doi: 10.1038/s41467-021-24051-6 (PMC8213695; doi:10.1038/s41467-021-24051-6)
Supplement: Supplementary file 4 — Supplementary Data 1 [file 41467_2021_24051_MOESM4_ESM.xlsx]

## Sheet: ST2. coloc
Supplementary Data 1. Results of the coloc analysis
GWAS_lead_SNP	eQTL_dataset_ID	eQTL_Trait	eQTL_Gene_Ensembl	eQTL_Gene_Name	nsnps	PP.H0.abf	PP.H1.abf	PP.H2.abf	PP.H3.abf	PP.H4.abf
1:113761186	FUSION_muscle_naive_ge	ENSG00000118655	ENSG00000118655	DCLRE1B	4436	2.9387e-19	0.030502	2.74659e-19	0.0266223	0.942876
1:113761186	FUSION_muscle_naive_exon	ENSG00000116793.16_1_113713329_113713438	ENSG00000116793	PHTF1	4699	7.69229e-20	0.00798415	2.99899e-19	0.0292021	0.962814
1:113761186	TwinsUK_LCL_exon	ENSG00000116793.16_1_113726459_113726574	ENSG00000116793	PHTF1	4526	1.79182e-19	0.018598	1.09294e-18	0.111702	0.8697
2:55581879	Quach_2016_monocyte_IAV_exon	ENSG00000138035.15_2_55634850_55635093	ENSG00000138035	PNPT1	8833	7.12621e-06	0.00026811	0.00111363	0.0399811	0.95863
2:55581879	Quach_2016_monocyte_R848_exon	ENSG00000138035.15_2_55635094_55635561	ENSG00000138035	PNPT1	8832	0.000117745	0.00442994	0.00177298	0.0648475	0.928832
2:55581879	TwinsUK_skin_exon	ENSG00000163001.11_2_55544020_55544024	ENSG00000163001	CCDC104	6590	4.72264e-06	0.000176508	0.00226653	0.0828816	0.914671
2:55581879	TwinsUK_LCL_exon	ENSG00000163001.11_2_55543938_55544019	ENSG00000163001	CCDC104	6590	1.07817e-05	0.000402965	0.00230156	0.084194	0.913091
2:55581879	TwinsUK_fat_exon	ENSG00000163001.11_2_55544020_55544024	ENSG00000163001	CCDC104	6590	5.72327e-15	2.13906e-13	0.00271568	0.099703	0.897581
2:55581879	TwinsUK_fat_exon	ENSG00000163001.11_2_55543938_55544019	ENSG00000163001	CCDC104	6590	2.14885e-06	8.03128e-05	0.00335454	0.123629	0.872934
2:55581879	TwinsUK_fat_exon	ENSG00000163001.11_2_55544025_55544074	ENSG00000163001	CCDC104	6590	6.76044e-09	2.5267e-07	0.0035555	0.131156	0.865289
2:55581879	TwinsUK_LCL_exon	ENSG00000163001.11_2_55544025_55544074	ENSG00000163001	CCDC104	6590	1.08927e-05	0.000407114	0.00369628	0.136429	0.859457
2:55581879	TwinsUK_LCL_exon	ENSG00000163001.11_2_55544020_55544024	ENSG00000163001	CCDC104	6590	4.31189e-10	1.61156e-08	0.00472841	0.175083	0.820189
2:55581879	Lepik_2017_blood_exon	ENSG00000163001.11_2_55544020_55544024	ENSG00000163001	CCDC104	6629	1.48411e-12	5.54614e-11	0.00490421	0.181645	0.813451
2:55581879	Lepik_2017_blood_exon	ENSG00000163001.11_2_55544025_55544074	ENSG00000163001	CCDC104	6629	9.11044e-08	3.4046e-06	0.00510485	0.189158	0.805734
6:32658674	ROSMAP_brain_naive_exon	ENSG00000096433.11_6_33687226_33687327	NA	NA	14037	2.86666e-16	6.72293e-08	1.75846e-10	0.0393182	0.960682
6:32658674	ROSMAP_brain_naive_exon	ENSG00000196230.13_6_30723340_30725422	NA	NA	14037	2.86666e-16	6.72293e-08	1.75846e-10	0.0393182	0.960682
6:32658674	ROSMAP_brain_naive_exon	ENSG00000204394.13_6_31781607_31781690	NA	NA	14037	2.86666e-16	6.72293e-08	1.75846e-10	0.0393182	0.960682
6:32658674	ROSMAP_brain_naive_exon	ENSG00000204536.14_6_31156838_31156852	NA	NA	14037	2.86666e-16	6.72293e-08	1.75846e-10	0.0393182	0.960682
6:32658674	ROSMAP_brain_naive_exon	ENSG00000234006.1_6_31542705_31542708	NA	NA	14037	2.86666e-16	6.72293e-08	1.75846e-10	0.0393182	0.960682
6:32658674	Schmiedel_2018_monocyte_CD16_naive_exon	ENSG00000096433.11_6_33690034_33690198	NA	NA	20149	2.29447e-16	3.31787e-06	3.10349e-12	0.0429634	0.957033
6:32658674	Schmiedel_2018_monocyte_CD16_naive_exon	ENSG00000137337.15_6_30713833_30713932	NA	NA	20149	2.29447e-16	3.31787e-06	3.10349e-12	0.0429634	0.957033
6:32658674	Schmiedel_2018_monocyte_CD16_naive_exon	ENSG00000204228.4_6_33205221_33205337	ENSG00000204228	HSD17B8	20149	2.29447e-16	3.31787e-06	3.10349e-12	0.0429634	0.957033
6:32658674	Schmiedel_2018_monocyte_CD16_naive_exon	ENSG00000204348.10_6_31970826_31970897	NA	NA	20149	2.29447e-16	3.31787e-06	3.10349e-12	0.0429634	0.957033
6:32658674	Schmiedel_2018_monocyte_CD16_naive_exon	ENSG00000204394.13_6_31782530_31782589	NA	NA	20149	2.29447e-16	3.31787e-06	3.10349e-12	0.0429634	0.957033
6:32658674	Schmiedel_2018_monocyte_CD16_naive_exon	ENSG00000204469.12_6_31634407_31634471	NA	NA	20149	2.29447e-16	3.31787e-06	3.10349e-12	0.0429634	0.957033
6:32658674	Schmiedel_2018_monocyte_CD16_naive_exon	ENSG00000204536.14_6_31158167_31158170	ENSG00000204536	CCHCR1	20149	2.29447e-16	3.31787e-06	3.10349e-12	0.0429634	0.957033
6:32658674	Schmiedel_2018_monocyte_CD16_naive_exon	ENSG00000232940.5_6_33251513_33251577	NA	NA	20149	2.29447e-16	3.31787e-06	3.10349e-12	0.0429634	0.957033
6:32658674	Lepik_2017_blood_exon	ENSG00000112511.17_6_33412248_33412422	NA	NA	14249	1.25737e-39	1.78246e-29	7.70886e-12	0.107497	0.892503
6:32658674	Lepik_2017_blood_exon	ENSG00000179344.16_6_32660098_32660106	ENSG00000179344	HLA-DQB1	14249	1.25737e-39	1.78246e-29	7.70886e-12	0.107497	0.892503
6:32658674	Lepik_2017_blood_exon	ENSG00000204348.10_6_31970109_31970203	NA	NA	14249	1.25737e-39	1.78246e-29	7.70886e-12	0.107497	0.892503
6:32658674	Lepik_2017_blood_exon	ENSG00000204421.3_6_31721680_31721746	NA	NA	14249	1.25737e-39	1.78246e-29	7.70886e-12	0.107497	0.892503
6:32658674	Lepik_2017_blood_exon	ENSG00000204536.14_6_31145696_31145808	NA	NA	14249	1.25737e-39	1.78246e-29	7.70886e-12	0.107497	0.892503
6:32658674	Lepik_2017_blood_exon	ENSG00000237441.10_6_33295127_33295211	NA	NA	14249	1.25737e-39	1.78246e-29	7.70886e-12	0.107497	0.892503
6:32658674	Schmiedel_2018_Treg_memory_exon	ENSG00000096433.11_6_33680329_33680454	NA	NA	20150	6.66279e-13	0.00963461	9.32426e-12	0.133117	0.857248
6:32658674	Schmiedel_2018_Treg_memory_exon	ENSG00000137309.19_6_34244831_34245151	NA	NA	20150	6.66279e-13	0.00963461	9.32426e-12	0.133117	0.857248
6:32658674	Schmiedel_2018_Treg_memory_exon	ENSG00000168394.11_6_32845270_32845674	NA	NA	20150	6.66279e-13	0.00963461	9.32426e-12	0.133117	0.857248
6:32658674	Schmiedel_2018_Treg_memory_exon	ENSG00000204248.10_6_33168706_33168759	NA	NA	20150	6.66279e-13	0.00963461	9.32426e-12	0.133117	0.857248
6:32658674	Schmiedel_2018_Treg_memory_exon	ENSG00000204348.10_6_31970826_31970897	NA	NA	20150	6.66279e-13	0.00963461	9.32426e-12	0.133117	0.857248
6:32658674	Schmiedel_2018_Treg_memory_exon	ENSG00000204385.12_6_31876056_31876129	ENSG00000204385	SLC44A4	20150	6.66279e-13	0.00963461	9.32426e-12	0.133117	0.857248
6:32658674	Schmiedel_2018_Treg_memory_exon	ENSG00000204438.11_6_31661229_31662075	ENSG00000204438	GPANK1	20150	6.66279e-13	0.00963461	9.32426e-12	0.133117	0.857248
6:32658674	Schmiedel_2018_Treg_memory_exon	ENSG00000204469.12_6_31636946_31637041	NA	NA	20150	6.66279e-13	0.00963461	9.32426e-12	0.133117	0.857248
6:32658674	Schmiedel_2018_Treg_memory_exon	ENSG00000204536.14_6_31156751_31156836	NA	NA	20150	6.66279e-13	0.00963461	9.32426e-12	0.133117	0.857248
6:32658674	Schmiedel_2018_Treg_memory_exon	ENSG00000231389.7_6_33080768_33080775	NA	NA	20150	6.66279e-13	0.00963461	9.32426e-12	0.133117	0.857248
6:32658674	Schmiedel_2018_Treg_memory_exon	ENSG00000272501.1_6_31195200_31198037	NA	NA	20150	6.66279e-13	0.00963461	9.32426e-12	0.133117	0.857248
6:32658674	Quach_2016_monocyte_IAV_exon	ENSG00000112514.15_6_33418071_33418086	NA	NA	15174	2.00837e-12	0.0290418	8.85681e-12	0.126383	0.844575
6:32658674	Quach_2016_monocyte_IAV_exon	ENSG00000179344.16_6_32662451_32664797	ENSG00000179344	HLA-DQB1	15174	2.00837e-12	0.0290418	8.85681e-12	0.126383	0.844575
6:32658674	Quach_2016_monocyte_IAV_exon	ENSG00000204287.14_6_32443185_32443259	NA	NA	15174	2.00837e-12	0.0290418	8.85681e-12	0.126383	0.844575
6:32658674	Quach_2016_monocyte_IAV_exon	ENSG00000204385.12_6_31874822_31874846	NA	NA	15174	2.00837e-12	0.0290418	8.85681e-12	0.126383	0.844575
6:32658674	Quach_2016_monocyte_IAV_exon	ENSG00000204463.12_6_31643101_31643112	NA	NA	15174	2.00837e-12	0.0290418	8.85681e-12	0.126383	0.844575
6:32658674	Quach_2016_monocyte_IAV_exon	ENSG00000204536.14_6_31142520_31142716	NA	NA	15174	2.00837e-12	0.0290418	8.85681e-12	0.126383	0.844575
6:32658674	Quach_2016_monocyte_IAV_exon	ENSG00000224389.9_6_32028693_32028849	ENSG00000224389	C4B	15174	2.00837e-12	0.0290418	8.85681e-12	0.126383	0.844575
6:32658674	Quach_2016_monocyte_IAV_exon	ENSG00000237441.10_6_33293016_33293094	NA	NA	15174	2.00837e-12	0.0290418	8.85681e-12	0.126383	0.844575
6:32658674	GENCORD_LCL_tx	ENST00000266000	NA	NA	18427	8.07016e-35	1.16696e-24	2.21473e-12	0.0300855	0.969914
6:32658674	GENCORD_LCL_tx	ENST00000374843	ENSG00000204257	HLA-DMA	18427	8.07016e-35	1.16696e-24	2.21473e-12	0.0300855	0.969914
6:32658674	GENCORD_LCL_tx	ENST00000375661	NA	NA	18427	8.07016e-35	1.16696e-24	2.21473e-12	0.0300855	0.969914
6:32658674	GENCORD_LCL_tx	ENST00000376316	NA	NA	18427	8.07016e-35	1.16696e-24	2.21473e-12	0.0300855	0.969914
6:32658674	GENCORD_LCL_tx	ENST00000412274	NA	NA	18427	8.07016e-35	1.16696e-24	2.21473e-12	0.0300855	0.969914
6:32658674	GENCORD_LCL_tx	ENST00000424480	NA	NA	18427	8.07016e-35	1.16696e-24	2.21473e-12	0.0300855	0.969914
6:32658674	GENCORD_LCL_tx	ENST00000437840	NA	NA	18427	8.07016e-35	1.16696e-24	2.21473e-12	0.0300855	0.969914
6:32658674	GENCORD_LCL_tx	ENST00000453203	NA	NA	18427	8.07016e-35	1.16696e-24	2.21473e-12	0.0300855	0.969914
6:32658674	GENCORD_LCL_tx	ENST00000463144	NA	NA	18427	8.07016e-35	1.16696e-24	2.21473e-12	0.0300855	0.969914
6:32658674	GENCORD_LCL_tx	ENST00000468602	NA	NA	18427	8.07016e-35	1.16696e-24	2.21473e-12	0.0300855	0.969914
6:32658674	GENCORD_LCL_tx	ENST00000475742	NA	NA	18427	8.07016e-35	1.16696e-24	2.21473e-12	0.0300855	0.969914
6:32658674	GENCORD_LCL_tx	ENST00000481025	NA	NA	18427	8.07016e-35	1.16696e-24	2.21473e-12	0.0300855	0.969914
6:32658674	GENCORD_LCL_tx	ENST00000486120	NA	NA	18427	8.07016e-35	1.16696e-24	2.21473e-12	0.0300855	0.969914
6:32658674	GENCORD_LCL_tx	ENST00000491552	NA	NA	18427	8.07016e-35	1.16696e-24	2.21473e-12	0.0300855	0.969914
6:32658674	GENCORD_LCL_tx	ENST00000497362	NA	NA	18427	8.07016e-35	1.16696e-24	2.21473e-12	0.0300855	0.969914
6:32658674	GENCORD_LCL_tx	ENST00000512818	NA	NA	18427	8.07016e-35	1.16696e-24	2.21473e-12	0.0300855	0.969914
6:32658674	GENCORD_LCL_tx	ENST00000611509	NA	NA	18427	8.07016e-35	1.16696e-24	2.21473e-12	0.0300855	0.969914
6:32658674	GENCORD_LCL_tx	ENST00000643923	NA	NA	18427	8.07016e-35	1.16696e-24	2.21473e-12	0.0300855	0.969914
6:32658674	FUSION_adipose_naive_tx	ENST00000359086	NA	NA	16403	2.46437e-33	3.56353e-23	2.97742e-12	0.0411362	0.958864
6:32658674	FUSION_adipose_naive_tx	ENST00000376575	NA	NA	16403	2.46437e-33	3.56353e-23	2.97742e-12	0.0411362	0.958864
6:32658674	FUSION_adipose_naive_tx	ENST00000438075	ENSG00000204482	LST1	16403	2.46437e-33	3.56353e-23	2.97742e-12	0.0411362	0.958864
6:32658674	FUSION_adipose_naive_tx	ENST00000467319	NA	NA	16403	2.46437e-33	3.56353e-23	2.97742e-12	0.0411362	0.958864
6:32658674	FUSION_adipose_naive_tx	ENST00000482141	NA	NA	16403	2.46437e-33	3.56353e-23	2.97742e-12	0.0411362	0.958864
6:32658674	FUSION_adipose_naive_tx	ENST00000495908	NA	NA	16403	2.46437e-33	3.56353e-23	2.97742e-12	0.0411362	0.958864
6:32658674	FUSION_adipose_naive_tx	ENST00000636436	NA	NA	16403	2.46437e-33	3.56353e-23	2.97742e-12	0.0411362	0.958864
6:32658674	Schmiedel_2018_B-cell_naive_tx	ENST00000274853	NA	NA	20176	4.62546e-13	0.00668857	1.12638e-11	0.161214	0.832098
6:32658674	Schmiedel_2018_B-cell_naive_tx	ENST00000374825	NA	NA	20176	4.62546e-13	0.00668857	1.12638e-11	0.161214	0.832098
6:32658674	Schmiedel_2018_B-cell_naive_tx	ENST00000375640	NA	NA	20176	4.62546e-13	0.00668857	1.12638e-11	0.161214	0.832098
6:32658674	Schmiedel_2018_B-cell_naive_tx	ENST00000376089	NA	NA	20176	4.62546e-13	0.00668857	1.12638e-11	0.161214	0.832098
6:32658674	Schmiedel_2018_B-cell_naive_tx	ENST00000395853	NA	NA	20176	4.62546e-13	0.00668857	1.12638e-11	0.161214	0.832098
6:32658674	Schmiedel_2018_B-cell_naive_tx	ENST00000418386	NA	NA	20176	4.62546e-13	0.00668857	1.12638e-11	0.161214	0.832098
6:32658674	Schmiedel_2018_B-cell_naive_tx	ENST00000428388	NA	NA	20176	4.62546e-13	0.00668857	1.12638e-11	0.161214	0.832098
6:32658674	Schmiedel_2018_B-cell_naive_tx	ENST00000442696	NA	NA	20176	4.62546e-13	0.00668857	1.12638e-11	0.161214	0.832098
6:32658674	Schmiedel_2018_B-cell_naive_tx	ENST00000456622	NA	NA	20176	4.62546e-13	0.00668857	1.12638e-11	0.161214	0.832098
6:32658674	Schmiedel_2018_B-cell_naive_tx	ENST00000464079	NA	NA	20176	4.62546e-13	0.00668857	1.12638e-11	0.161214	0.832098
6:32658674	Schmiedel_2018_B-cell_naive_tx	ENST00000469501	NA	NA	20176	4.62546e-13	0.00668857	1.12638e-11	0.161214	0.832098
6:32658674	Schmiedel_2018_B-cell_naive_tx	ENST00000475835	NA	NA	20176	4.62546e-13	0.00668857	1.12638e-11	0.161214	0.832098
6:32658674	Schmiedel_2018_B-cell_naive_tx	ENST00000480785	NA	NA	20176	4.62546e-13	0.00668857	1.12638e-11	0.161214	0.832098
6:32658674	Schmiedel_2018_B-cell_naive_tx	ENST00000484849	NA	NA	20176	4.62546e-13	0.00668857	1.12638e-11	0.161214	0.832098
6:32658674	Schmiedel_2018_B-cell_naive_tx	ENST00000490742	NA	NA	20176	4.62546e-13	0.00668857	1.12638e-11	0.161214	0.832098
6:32658674	Schmiedel_2018_B-cell_naive_tx	ENST00000495835	NA	NA	20176	4.62546e-13	0.00668857	1.12638e-11	0.161214	0.832098
6:32658674	Schmiedel_2018_B-cell_naive_tx	ENST00000507892	NA	NA	20176	4.62546e-13	0.00668857	1.12638e-11	0.161214	0.832098
6:32658674	Schmiedel_2018_B-cell_naive_tx	ENST00000580234	NA	NA	20176	4.62546e-13	0.00668857	1.12638e-11	0.161214	0.832098
6:32658674	Schmiedel_2018_B-cell_naive_tx	ENST00000636500	NA	NA	20176	4.62546e-13	0.00668857	1.12638e-11	0.161214	0.832098
10:6053447	Quach_2016_monocyte_R848_tx	ENST00000644262	ENSG00000134460	IL2RA	11754	4.86851e-07	0.000103811	0.000675881	0.142405	0.856815
6:32658674	GENCORD_LCL_txrev	ENSG00000096433.grp_1.upstream.ENST00000605930	NA	NA	18427	1.38606e-50	2.00426e-40	2.01243e-12	0.0271543	0.972846
6:32658674	GENCORD_LCL_txrev	ENSG00000137312.grp_1.contained.ENST00000418160	NA	NA	18427	1.38606e-50	2.00426e-40	2.01243e-12	0.0271543	0.972846
6:32658674	GENCORD_LCL_txrev	ENSG00000168394.grp_2.upstream.ENST00000354258	NA	NA	18427	1.38606e-50	2.00426e-40	2.01243e-12	0.0271543	0.972846
6:32658674	GENCORD_LCL_txrev	ENSG00000197283.grp_2.contained.ENST00000637721	NA	NA	18427	1.38606e-50	2.00426e-40	2.01243e-12	0.0271543	0.972846
6:32658674	GENCORD_LCL_txrev	ENSG00000204256.grp_2.contained.ENST00000469132	NA	NA	18427	1.38606e-50	2.00426e-40	2.01243e-12	0.0271543	0.972846
6:32658674	GENCORD_LCL_txrev	ENSG00000204304.grp_2.contained.ENST00000480254	NA	NA	18427	1.38606e-50	2.00426e-40	2.01243e-12	0.0271543	0.972846
6:32658674	GENCORD_LCL_txrev	ENSG00000204351.grp_2.contained.ENST00000491994	NA	NA	18427	1.38606e-50	2.00426e-40	2.01243e-12	0.0271543	0.972846
6:32658674	GENCORD_LCL_txrev	ENSG00000204410.grp_1.contained.ENST00000429846	NA	NA	18427	1.38606e-50	2.00426e-40	2.01243e-12	0.0271543	0.972846
6:32658674	GENCORD_LCL_txrev	ENSG00000204463.grp_1.contained.ENST00000438149	NA	NA	18427	1.38606e-50	2.00426e-40	2.01243e-12	0.0271543	0.972846
6:32658674	GENCORD_LCL_txrev	ENSG00000204482.grp_1.upstream.ENST00000396112	NA	NA	18427	1.38606e-50	2.00426e-40	2.01243e-12	0.0271543	0.972846
6:32658674	GENCORD_LCL_txrev	ENSG00000204580.grp_1.downstream.ENST00000508312	NA	NA	18427	1.38606e-50	2.00426e-40	2.01243e-12	0.0271543	0.972846
6:32658674	GENCORD_LCL_txrev	ENSG00000213760.grp_1.contained.ENST00000481998	NA	NA	18427	1.38606e-50	2.00426e-40	2.01243e-12	0.0271543	0.972846
6:32658674	GENCORD_LCL_txrev	ENSG00000228022.grp_1.contained.ENST00000439406	NA	NA	18427	1.38606e-50	2.00426e-40	2.01243e-12	0.0271543	0.972846
6:32658674	GENCORD_LCL_txrev	ENSG00000240053.grp_1.downstream.ENST00000471088	NA	NA	18427	1.38606e-50	2.00426e-40	2.01243e-12	0.0271543	0.972846
6:32658674	GENCORD_LCL_txrev	ENSG00000112473.grp_2.contained.ENST00000374675	NA	NA	18427	5.94882e-43	8.6021e-33	2.08325e-12	0.0281806	0.971819
6:32658674	GENCORD_LCL_txrev	ENSG00000137312.grp_1.upstream.ENST00000418160	NA	NA	18427	5.94882e-43	8.6021e-33	2.08325e-12	0.0281806	0.971819
6:32658674	GENCORD_LCL_txrev	ENSG00000168477.grp_1.downstream.ENST00000613214	NA	NA	18427	5.94882e-43	8.6021e-33	2.08325e-12	0.0281806	0.971819
6:32658674	GENCORD_LCL_txrev	ENSG00000197283.grp_2.upstream.ENST00000449372	NA	NA	18427	5.94882e-43	8.6021e-33	2.08325e-12	0.0281806	0.971819
6:32658674	GENCORD_LCL_txrev	ENSG00000204257.grp_1.contained.ENST00000395305	NA	NA	18427	5.94882e-43	8.6021e-33	2.08325e-12	0.0281806	0.971819
6:32658674	GENCORD_LCL_txrev	ENSG00000204305.grp_1.upstream.ENST00000375067	NA	NA	18427	5.94882e-43	8.6021e-33	2.08325e-12	0.0281806	0.971819
6:32658674	GENCORD_LCL_txrev	ENSG00000204356.grp_1.contained.ENST00000444811	NA	NA	18427	5.94882e-43	8.6021e-33	2.08325e-12	0.0281806	0.971819
6:32658674	GENCORD_LCL_txrev	ENSG00000204410.grp_1.contained.ENST00000482280	NA	NA	18427	5.94882e-43	8.6021e-33	2.08325e-12	0.0281806	0.971819
6:32658674	GENCORD_LCL_txrev	ENSG00000204463.grp_1.contained.ENST00000464869	NA	NA	18427	5.94882e-43	8.6021e-33	2.08325e-12	0.0281806	0.971819
6:32658674	GENCORD_LCL_txrev	ENSG00000204482.grp_2.upstream.ENST00000376090	NA	NA	18427	5.94882e-43	8.6021e-33	2.08325e-12	0.0281806	0.971819
6:32658674	GENCORD_LCL_txrev	ENSG00000204580.grp_1.upstream.ENST00000446312	NA	NA	18427	5.94882e-43	8.6021e-33	2.08325e-12	0.0281806	0.971819
6:32658674	GENCORD_LCL_txrev	ENSG00000213760.grp_1.upstream.ENST00000376151	NA	NA	18427	5.94882e-43	8.6021e-33	2.08325e-12	0.0281806	0.971819
6:32658674	GENCORD_LCL_txrev	ENSG00000228727.grp_1.upstream.ENST00000425424	NA	NA	18427	5.94882e-43	8.6021e-33	2.08325e-12	0.0281806	0.971819
6:32658674	GENCORD_LCL_txrev	ENSG00000240065.grp_1.contained.ENST00000395330	ENSG00000240065	PSMB9	18427	5.94882e-43	8.6021e-33	2.08325e-12	0.0281806	0.971819
6:32658674	GENCORD_T-cell_txrev	ENSG00000096433.grp_1.upstream.ENST00000374316	NA	NA	18427	1.07668e-33	1.55689e-23	2.30748e-12	0.0314294	0.968571
6:32658674	GENCORD_T-cell_txrev	ENSG00000124614.grp_2.upstream.ENST00000621356	NA	NA	18427	1.07668e-33	1.55689e-23	2.30748e-12	0.0314294	0.968571
6:32658674	GENCORD_T-cell_txrev	ENSG00000137404.grp_1.contained.ENST00000470733	NA	NA	18427	1.07668e-33	1.55689e-23	2.30748e-12	0.0314294	0.968571
6:32658674	GENCORD_T-cell_txrev	ENSG00000166278.grp_1.upstream.ENST00000442278	NA	NA	18427	1.07668e-33	1.55689e-23	2.30748e-12	0.0314294	0.968571
6:32658674	GENCORD_T-cell_txrev	ENSG00000196230.grp_1.upstream.ENST00000396389	NA	NA	18427	1.07668e-33	1.55689e-23	2.30748e-12	0.0314294	0.968571
6:32658674	GENCORD_T-cell_txrev	ENSG00000198563.grp_1.upstream.ENST00000474961	ENSG00000198563	DDX39B	18427	1.07668e-33	1.55689e-23	2.30748e-12	0.0314294	0.968571
6:32658674	GENCORD_T-cell_txrev	ENSG00000204252.grp_2.contained.ENST00000485901	ENSG00000204252	HLA-DOA	18427	1.07668e-33	1.55689e-23	2.30748e-12	0.0314294	0.968571
6:32658674	GENCORD_T-cell_txrev	ENSG00000204267.grp_2.upstream.ENST00000374897	NA	NA	18427	1.07668e-33	1.55689e-23	2.30748e-12	0.0314294	0.968571
6:32658674	GENCORD_T-cell_txrev	ENSG00000204344.grp_2.contained.ENST00000479644	NA	NA	18427	1.07668e-33	1.55689e-23	2.30748e-12	0.0314294	0.968571
6:32658674	GENCORD_T-cell_txrev	ENSG00000204356.grp_1.downstream.ENST00000375429	NA	NA	18427	1.07668e-33	1.55689e-23	2.30748e-12	0.0314294	0.968571
6:32658674	GENCORD_T-cell_txrev	ENSG00000204394.grp_2.contained.ENST00000461328	NA	NA	18427	1.07668e-33	1.55689e-23	2.30748e-12	0.0314294	0.968571
6:32658674	GENCORD_T-cell_txrev	ENSG00000204421.grp_1.upstream.ENST00000495859	NA	NA	18427	1.07668e-33	1.55689e-23	2.30748e-12	0.0314294	0.968571
6:32658674	GENCORD_T-cell_txrev	ENSG00000204463.grp_1.contained.ENST00000434444	NA	NA	18427	1.07668e-33	1.55689e-23	2.30748e-12	0.0314294	0.968571
6:32658674	GENCORD_T-cell_txrev	ENSG00000204472.grp_2.upstream.ENST00000376049	NA	NA	18427	1.07668e-33	1.55689e-23	2.30748e-12	0.0314294	0.968571
6:32658674	GENCORD_T-cell_txrev	ENSG00000204525.grp_1.downstream.ENST00000640219	NA	NA	18427	1.07668e-33	1.55689e-23	2.30748e-12	0.0314294	0.968571
6:32658674	GENCORD_T-cell_txrev	ENSG00000204580.grp_1.upstream.ENST00000428153	NA	NA	18427	1.07668e-33	1.55689e-23	2.30748e-12	0.0314294	0.968571
6:32658674	GENCORD_T-cell_txrev	ENSG00000213676.grp_1.contained.ENST00000453203	NA	NA	18427	1.07668e-33	1.55689e-23	2.30748e-12	0.0314294	0.968571
6:32658674	GENCORD_T-cell_txrev	ENSG00000223501.grp_1.contained.ENST00000445902	NA	NA	18427	1.07668e-33	1.55689e-23	2.30748e-12	0.0314294	0.968571
6:32658674	GENCORD_T-cell_txrev	ENSG00000231389.grp_1.contained.ENST00000453337	NA	NA	18427	1.07668e-33	1.55689e-23	2.30748e-12	0.0314294	0.968571
6:32658674	GENCORD_T-cell_txrev	ENSG00000237441.grp_1.contained.ENST00000494550	NA	NA	18427	1.07668e-33	1.55689e-23	2.30748e-12	0.0314294	0.968571
6:32658674	GENCORD_T-cell_txrev	ENSG00000243649.grp_1.downstream.ENST00000483004	NA	NA	18427	1.07668e-33	1.55689e-23	2.30748e-12	0.0314294	0.968571
6:32658674	Schmiedel_2018_monocyte_naive_txrev	ENSG00000096433.grp_1.upstream.ENST00000374316	NA	NA	20176	1.55224e-25	2.24459e-15	3.50849e-12	0.0488315	0.951169
6:32658674	Schmiedel_2018_monocyte_naive_txrev	ENSG00000137309.grp_1.contained.ENST00000311487	NA	NA	20176	1.55224e-25	2.24459e-15	3.50849e-12	0.0488315	0.951169
6:32658674	Schmiedel_2018_monocyte_naive_txrev	ENSG00000137411.grp_1.upstream.ENST00000421263	NA	NA	20176	1.55224e-25	2.24459e-15	3.50849e-12	0.0488315	0.951169
6:32658674	Schmiedel_2018_monocyte_naive_txrev	ENSG00000179344.grp_1.contained.ENST00000399079	ENSG00000179344	HLA-DQB1	20176	1.55224e-25	2.24459e-15	3.50849e-12	0.0488315	0.951169
6:32658674	Schmiedel_2018_monocyte_naive_txrev	ENSG00000197283.grp_2.contained.ENST00000636436	NA	NA	20176	1.55224e-25	2.24459e-15	3.50849e-12	0.0488315	0.951169
6:32658674	Schmiedel_2018_monocyte_naive_txrev	ENSG00000204231.grp_1.contained.ENST00000483281	NA	NA	20176	1.55224e-25	2.24459e-15	3.50849e-12	0.0488315	0.951169
6:32658674	Schmiedel_2018_monocyte_naive_txrev	ENSG00000204264.grp_1.downstream.ENST00000490613	NA	NA	20176	1.55224e-25	2.24459e-15	3.50849e-12	0.0488315	0.951169
6:32658674	Schmiedel_2018_monocyte_naive_txrev	ENSG00000204344.grp_2.contained.ENST00000466336	NA	NA	20176	1.55224e-25	2.24459e-15	3.50849e-12	0.0488315	0.951169
6:32658674	Schmiedel_2018_monocyte_naive_txrev	ENSG00000204356.grp_1.upstream.ENST00000375425	NA	NA	20176	1.55224e-25	2.24459e-15	3.50849e-12	0.0488315	0.951169
6:32658674	Schmiedel_2018_monocyte_naive_txrev	ENSG00000204394.grp_2.contained.ENST00000483275	NA	NA	20176	1.55224e-25	2.24459e-15	3.50849e-12	0.0488315	0.951169
6:32658674	Schmiedel_2018_monocyte_naive_txrev	ENSG00000204427.grp_2.downstream.ENST00000395952	NA	NA	20176	1.55224e-25	2.24459e-15	3.50849e-12	0.0488315	0.951169
6:32658674	Schmiedel_2018_monocyte_naive_txrev	ENSG00000204463.grp_2.contained.ENST00000375976	NA	NA	20176	1.55224e-25	2.24459e-15	3.50849e-12	0.0488315	0.951169
6:32658674	Schmiedel_2018_monocyte_naive_txrev	ENSG00000204482.grp_1.downstream.ENST00000376110	NA	NA	20176	1.55224e-25	2.24459e-15	3.50849e-12	0.0488315	0.951169
6:32658674	Schmiedel_2018_monocyte_naive_txrev	ENSG00000204536.grp_1.upstream.ENST00000451521	NA	NA	20176	1.55224e-25	2.24459e-15	3.50849e-12	0.0488315	0.951169
6:32658674	Schmiedel_2018_monocyte_naive_txrev	ENSG00000204580.grp_2.upstream.ENST00000452441	NA	NA	20176	1.55224e-25	2.24459e-15	3.50849e-12	0.0488315	0.951169
6:32658674	Schmiedel_2018_monocyte_naive_txrev	ENSG00000221988.grp_1.upstream.ENST00000361568	NA	NA	20176	1.55224e-25	2.24459e-15	3.50849e-12	0.0488315	0.951169
6:32658674	Schmiedel_2018_monocyte_naive_txrev	ENSG00000231389.grp_1.contained.ENST00000463066	ENSG00000231389	HLA-DPA1	20176	1.55224e-25	2.24459e-15	3.50849e-12	0.0488315	0.951169
6:32658674	Schmiedel_2018_monocyte_naive_txrev	ENSG00000237649.grp_1.contained.ENST00000486695	NA	NA	20176	1.55224e-25	2.24459e-15	3.50849e-12	0.0488315	0.951169
6:32658674	Schmiedel_2018_monocyte_naive_txrev	ENSG00000243649.grp_2.contained.ENST00000497841	NA	NA	20176	1.55224e-25	2.24459e-15	3.50849e-12	0.0488315	0.951169
6:32658674	GENCORD_T-cell_txrev	ENSG00000096395.grp_1.contained.ENST00000507738	NA	NA	18427	4.46314e-36	6.45378e-26	3.58949e-12	0.0500047	0.949995
6:32658674	GENCORD_T-cell_txrev	ENSG00000124614.grp_2.contained.ENST00000480942	NA	NA	18427	4.46314e-36	6.45378e-26	3.58949e-12	0.0500047	0.949995
6:32658674	GENCORD_T-cell_txrev	ENSG00000137337.grp_2.upstream.ENST00000425072	NA	NA	18427	4.46314e-36	6.45378e-26	3.58949e-12	0.0500047	0.949995
6:32658674	GENCORD_T-cell_txrev	ENSG00000166278.grp_1.downstream.ENST00000383177	NA	NA	18427	4.46314e-36	6.45378e-26	3.58949e-12	0.0500047	0.949995
6:32658674	GENCORD_T-cell_txrev	ENSG00000186577.grp_2.contained.ENST00000495581	NA	NA	18427	4.46314e-36	6.45378e-26	3.58949e-12	0.0500047	0.949995
6:32658674	GENCORD_T-cell_txrev	ENSG00000198563.grp_1.upstream.ENST00000376177	NA	NA	18427	4.46314e-36	6.45378e-26	3.58949e-12	0.0500047	0.949995
6:32658674	GENCORD_T-cell_txrev	ENSG00000204252.grp_1.contained.ENST00000467465	NA	NA	18427	4.46314e-36	6.45378e-26	3.58949e-12	0.0500047	0.949995
6:32658674	GENCORD_T-cell_txrev	ENSG00000204267.grp_1.downstream.ENST00000620123	ENSG00000204267	TAP2	18427	4.46314e-36	6.45378e-26	3.58949e-12	0.0500047	0.949995
6:32658674	GENCORD_T-cell_txrev	ENSG00000204344.grp_2.contained.ENST00000466132	NA	NA	18427	4.46314e-36	6.45378e-26	3.58949e-12	0.0500047	0.949995
6:32658674	GENCORD_T-cell_txrev	ENSG00000204356.grp_1.contained.ENST00000488426	NA	NA	18427	4.46314e-36	6.45378e-26	3.58949e-12	0.0500047	0.949995
6:32658674	GENCORD_T-cell_txrev	ENSG00000204394.grp_1.contained.ENST00000489979	NA	NA	18427	4.46314e-36	6.45378e-26	3.58949e-12	0.0500047	0.949995
6:32658674	GENCORD_T-cell_txrev	ENSG00000204420.grp_2.contained.ENST00000480039	NA	NA	18427	4.46314e-36	6.45378e-26	3.58949e-12	0.0500047	0.949995
6:32658674	GENCORD_T-cell_txrev	ENSG00000204444.grp_2.upstream.ENST00000375916	NA	NA	18427	4.46314e-36	6.45378e-26	3.58949e-12	0.0500047	0.949995
6:32658674	GENCORD_T-cell_txrev	ENSG00000204472.grp_1.contained.ENST00000497362	NA	NA	18427	4.46314e-36	6.45378e-26	3.58949e-12	0.0500047	0.949995
6:32658674	GENCORD_T-cell_txrev	ENSG00000204525.grp_1.contained.ENST00000470363	NA	NA	18427	4.46314e-36	6.45378e-26	3.58949e-12	0.0500047	0.949995
6:32658674	GENCORD_T-cell_txrev	ENSG00000204580.grp_1.downstream.ENST00000508312	NA	NA	18427	4.46314e-36	6.45378e-26	3.58949e-12	0.0500047	0.949995
6:32658674	GENCORD_T-cell_txrev	ENSG00000213654.grp_2.contained.ENST00000487761	NA	NA	18427	4.46314e-36	6.45378e-26	3.58949e-12	0.0500047	0.949995
6:32658674	GENCORD_T-cell_txrev	ENSG00000221988.grp_2.upstream.ENST00000361568	NA	NA	18427	4.46314e-36	6.45378e-26	3.58949e-12	0.0500047	0.949995
6:32658674	GENCORD_T-cell_txrev	ENSG00000228727.grp_1.upstream.ENST00000415669	NA	NA	18427	4.46314e-36	6.45378e-26	3.58949e-12	0.0500047	0.949995
6:32658674	GENCORD_T-cell_txrev	ENSG00000237441.grp_1.contained.ENST00000437840	NA	NA	18427	4.46314e-36	6.45378e-26	3.58949e-12	0.0500047	0.949995
6:32658674	GENCORD_T-cell_txrev	ENSG00000243649.grp_1.contained.ENST00000482312	NA	NA	18427	4.46314e-36	6.45378e-26	3.58949e-12	0.0500047	0.949995
6:32658674	ROSMAP_brain_naive_txrev	ENSG00000112514.grp_1.contained.ENST00000488478	NA	NA	13983	5.10691e-11	0.0119768	4.13369e-10	0.0951581	0.892865
6:32658674	ROSMAP_brain_naive_txrev	ENSG00000161904.grp_1.downstream.ENST00000506578	NA	NA	13983	5.10691e-11	0.0119768	4.13369e-10	0.0951581	0.892865
6:32658674	ROSMAP_brain_naive_txrev	ENSG00000204209.grp_1.upstream.ENST00000266000	NA	NA	13983	5.10691e-11	0.0119768	4.13369e-10	0.0951581	0.892865
6:32658674	ROSMAP_brain_naive_txrev	ENSG00000204344.grp_2.contained.ENST00000466336	ENSG00000204344	STK19	13983	5.10691e-11	0.0119768	4.13369e-10	0.0951581	0.892865
6:32658674	ROSMAP_brain_naive_txrev	ENSG00000204410.grp_2.contained.ENST00000484309	NA	NA	13983	5.10691e-11	0.0119768	4.13369e-10	0.0951581	0.892865
6:32658674	ROSMAP_brain_naive_txrev	ENSG00000204482.grp_1.contained.ENST00000438075	ENSG00000204482	LST1	13983	5.10691e-11	0.0119768	4.13369e-10	0.0951581	0.892865
6:32658674	ROSMAP_brain_naive_txrev	ENSG00000206344.grp_2.upstream.ENST00000638546	NA	NA	13983	5.10691e-11	0.0119768	4.13369e-10	0.0951581	0.892865
6:32658674	ROSMAP_brain_naive_txrev	ENSG00000231389.grp_1.upstream.ENST00000419277	ENSG00000231389	HLA-DPA1	13983	5.10691e-11	0.0119768	4.13369e-10	0.0951581	0.892865
6:32658674	ROSMAP_brain_naive_txrev	ENSG00000255152.grp_1.upstream.ENST00000491552	NA	NA	13983	5.10691e-11	0.0119768	4.13369e-10	0.0951581	0.892865
10:6053447	Quach_2016_monocyte_R848_txrev	ENSG00000134460.grp_1.contained.ENST00000644262	ENSG00000134460	IL2RA	11754	8.00572e-05	0.0170706	0.000639894	0.13475	0.84746
10:6053447	Quach_2016_monocyte_R848_txrev	ENSG00000134460.grp_2.contained.ENST00000644262	ENSG00000134460	IL2RA	11754	4.57041e-05	0.00974547	0.000705555	0.148764	0.840739
2:55581879	GTEx_V8_Breast_Mammary_Tissue_ge	ENSG00000272606	ENSG00000272606	RP11-554J4.1	7695	5.49102e-16	2.05854e-14	0.00206971	0.0757474	0.922183
2:55581879	GTEx_V8_Artery_Tibial_ge	ENSG00000138035	ENSG00000138035	PNPT1	7444	0.000322345	0.0120806	0.00179783	0.065537	0.920262
2:55581879	GTEx_V8_Spleen_ge	ENSG00000272606	ENSG00000272606	RP11-554J4.1	7694	3.36241e-17	1.26054e-15	0.00248435	0.0913236	0.906192
2:55581879	GTEx_V8_Small_Intestine_Terminal_Ileum_ge	ENSG00000272606	ENSG00000272606	RP11-554J4.1	7686	0.00046276	0.0173482	0.00334399	0.123651	0.855194
2:55581879	GTEx_V8_Pituitary_ge	ENSG00000272606	ENSG00000272606	RP11-554J4.1	7691	2.25064e-14	8.43738e-13	0.00412831	0.15308	0.842792
2:55581879	GTEx_V8_Thyroid_ge	ENSG00000138035	ENSG00000138035	PNPT1	7444	7.23039e-05	0.00270975	0.00406861	0.150796	0.842354
2:55581879	GTEx_V8_Cells_EBV-transformed_lymphocytes_ge	ENSG00000272606	ENSG00000272606	RP11-554J4.1	7687	2.51177e-07	9.4162e-06	0.00414785	0.153812	0.842031
