# Supplementary material for: Genome-wide association study identifies five risk loci for pernicious anemia
Source: Nat Commun. 2021 Jun 18;12:3761. doi: 10.1038/s41467-021-24051-6 (PMC8213695; doi:10.1038/s41467-021-24051-6)
Supplement: Supplementary file 5 — Supplementary Data 2 [file 41467_2021_24051_MOESM5_ESM.xlsx]

## Sheet: ST3. GWAS catalogue
Supplementary Data 2. Results of the look-up in GWAS catalogue
GenomicLocus	IndSigSNP	chr	bp	snp	PMID	FirstAuth	Trait	Region	MappedGene	Strongest	SNPs	marged	SNP_ID_cur	Context	intergenic	RiskAF	P	OrBeta	95CI
1	rs1230661	1	114080071	rs2153977	25936594	Tomer Y	Type 1 diabetes and autoimmune thyroid diseases	1p13.2	MAGI3	rs2153977-T	rs2153977	0	2153977	intron_variant	0	NR	4e-07	1.491
1	rs1230661	1	114151847	rs17031716	25608926	Betz RC	Alopecia areata	1p13.2	MAGI3	rs17031716-A	rs17031716	0	17031716	intron_variant	0	NR	7e-07	1.22532
1	rs1230666	1	114173410	rs1230666	24586183	Medici M	Thyroid peroxidase antibody levels	1p13.2	MAGI3	rs1230666-A	rs1230666	0	1230666	intron_variant	0	0.16	2e-08	0.0269	[0.014-0.039] unit increase
1	rs1230666	1	114173410	rs1230666	27694959	Bonder MJ	Gut microbiota (bacterial taxa)	1p13.2	MAGI3	rs1230666-A	rs1230666	0	1230666	intron_variant	0	NR	5e-06	4.58318	unit decrease
1	rs1230666	1	114173410	rs1230666	29059683	Michailidou K	Breast cancer	1p13.2	MAGI3	rs1230666-G	rs1230666	0	1230666	intron_variant	0	0.8721	4e-10	0.0592	[0.041-0.078] unit decrease
1	rs6679677	1	114303808	rs6679677	17554260	Todd JA	Type 1 diabetes	1p13.2	PHTF1 - RSBN1	rs6679677-A	rs6679677	0	6679677	intergenic_variant	1	0.1	8e-24	1.89	[1.67-2.13]
1	rs6679677	1	114303808	rs6679677	17554300	Wellcome Trust Case Control Consortium	Rheumatoid arthritis	1p13.2	PHTF1 - RSBN1	rs6679677-A	rs6679677	0	6679677	intergenic_variant	1	0.1	6e-25	1.98	[1.72-2.27]
1	rs6679677	1	114303808	rs6679677	17554300	Wellcome Trust Case Control Consortium	Type 1 diabetes	1p13.2	PHTF1 - RSBN1	rs6679677-A	rs6679677	0	6679677	intergenic_variant	1	0.1	5e-26	1.82	[1.59-2.09]
1	rs6679677	1	114303808	rs6679677	18794853	Raychaudhuri S	Rheumatoid arthritis	1p13.2	PHTF1 - RSBN1	rs6679677-?	rs6679677	0	6679677	intergenic_variant	1	0.1	6e-42	1.79	[1.65-1.94]
1	rs6679677	1	114303808	rs6679677	18978792	Cooper JD	Type 1 diabetes	1p13.2	PHTF1 - RSBN1	rs6679677-A	rs6679677	0	6679677	intergenic_variant	1	NR	1e-40
1	rs6679677	1	114303808	rs6679677	22493691	Eriksson N	Hypothyroidism	1p13.2	PHTF1 - RSBN1	rs6679677-A	rs6679677	0	6679677	intergenic_variant	1	0.091	3e-13	1.361	[1.25-1.48]
1	rs6679677	1	114303808	rs6679677	23128233	Jostins L	Crohn's disease	1p13.2	PHTF1 - RSBN1	rs6679677-C	rs6679677	0	6679677	intergenic_variant	1	0.907	2e-15	1.196	[1.129-1.268]
1	rs6679677	1	114303808	rs6679677	26301688	Li YR	Pediatric autoimmune diseases	1p13.2	PHTF1 - RSBN1	rs6679677-A	rs6679677	0	6679677	intergenic_variant	1	0.09	8e-11
1	rs6679677	1	114303808	rs6679677	26502338	Bentham J	Systemic lupus erythematosus	1p13.2	PHTF1 - RSBN1	rs6679677-A	rs6679677	0	6679677	intergenic_variant	1		1e-15	1.39	[NR]
1	rs6679677	1	114303808	rs6679677	28029757	Merkel PA	Antineutrophil cytoplasmic antibody-associated vasculitis	1p13.2	PHTF1 - RSBN1	rs6679677-A	rs6679677	0	6679677	intergenic_variant	1	0.09	2e-08	1.4	1.25-1.57
1	rs6679677	1	114303808	rs6679677	27989323	Ahola-Olli AV	Monokine induced by gamma interferon levels	1p13.2	PHTF1 - RSBN1	rs6679677-C	rs6679677	0	6679677	intergenic_variant	1	NR	9e-07	0.162	[0.098-0.226] SD units decrease
1	rs6679677	1	114303808	rs6679677	23603761	Hinks A	Juvenile idiopathic arthritis (oligoarticular or rheumatoid factor-negative polyarticular)	1p13.2	PHTF1 - RSBN1	rs6679677-A	rs6679677	0	6679677	intergenic_variant	1	0.1	3e-25	1.59	[1.45-1.73]
1	rs6679677	1	114303808	rs6679677	29310926	Sharma A	Type 1 diabetes autoantibodies in high risk HLA genotype individuals (time to event)	1p13.2	PHTF1 - RSBN1	rs6679677-A	rs6679677	0	6679677	intergenic_variant	1	0.114	2e-06	1.46
1	rs6679677	1	114303808	rs6679677	29310926	Sharma A	Type 1 diabetes autoantibodies in high risk HLA genotype individuals (time to event)	1p13.2	PHTF1 - RSBN1	rs6679677-A	rs6679677	0	6679677	intergenic_variant	1	0.114	2e-06	1.592
1	rs6679677	1	114303808	rs6679677	25817017	Carmona FD	Giant cell arteritis	1p13.2	PHTF1 - RSBN1	rs6679677-A	rs6679677	0	6679677	intergenic_variant	1	0.095	1e-06	1.39	[1.22-1.58]
1	rs6679677	1	114303808	rs6679677	30573655	Acosta-Herrera M	Systemic seropositive rheumatic diseases (Systemic sclerosis or systemic lupus erythematosus or rheumatoid arthritis or idiopathic inflammatory myopathies)	1p13.2	PHTF1 - RSBN1	rs6679677-A	rs6679677	0	6679677	intergenic_variant	1	NR	2e-28	1.34	[1.21-1.49]
1	rs6679677	1	114303808	rs6679677	28714469	Langefeld CD	Systemic lupus erythematosus	1p13.2	PHTF1 - RSBN1	rs6679677-A	rs6679677	0	6679677	intergenic_variant	1	0.101	2e-23	1.41	[1.32-1.51]
1	rs6679677	1	114377568	rs2476601	17554260	Todd JA	Type 1 diabetes	1p13.2	PTPN22	rs2476601-T	rs2476601	0	2476601	missense_variant	0	0.09	2e-80	1.98	[1.82-2.15]
1	rs6679677	1	114377568	rs2476601	17632545	Hakonarson H	Type 1 diabetes	1p13.2	PTPN22	rs2476601-A	rs2476601	0	2476601	missense_variant	0	0.09	1e-07	1.8	[1.44-2.24]
1	rs6679677	1	114377568	rs2476601	17804836	Plenge RM	Rheumatoid arthritis	1p13.2	PTPN22	rs2476601-?	rs2476601	0	2476601	missense_variant	0	0.1	2e-11	1.72	[NR]
1	rs6679677	1	114377568	rs2476601	18587394	Barrett JC	Crohn's disease	1p13.2	PTPN22	rs2476601-G	rs2476601	0	2476601	missense_variant	0	0.9	1e-08	1.31	[NR]
1	rs6679677	1	114377568	rs2476601	19430480	Barrett JC	Type 1 diabetes	1p13.2	PTPN22	rs2476601-?	rs2476601	0	2476601	missense_variant	0	NR	9e-85
1	rs6679677	1	114377568	rs2476601	19503088	Gregersen PK	Rheumatoid arthritis	1p13.2	PTPN22	rs2476601-?	rs2476601	0	2476601	missense_variant	0	NR	2e-21
1	rs6679677	1	114377568	rs2476601	20410501	Jin Y	Vitiligo	1p13.2	PTPN22	rs2476601-A	rs2476601	0	2476601	missense_variant	0	0.095	1e-07	1.39	[1.23-1.57]
1	rs6679677	1	114377568	rs2476601	20453842	Stahl EA	Rheumatoid arthritis	1p13.2	PTPN22	rs2476601-A	rs2476601	0	2476601	missense_variant	0	0.1	9e-74	1.94	[1.81-2.08]
1	rs6679677	1	114377568	rs2476601	21829393	Plagnol V	Type 1 diabetes	1p13.2	PTPN22	rs2476601-A	rs2476601	0	2476601	missense_variant	0	NR	2e-111	2	[NR]
1	rs6679677	1	114377568	rs2476601	21102463	Franke A	Crohn's disease	1p13.2	PTPN22	rs2476601-G	rs2476601	0	2476601	missense_variant	0	0.907	4e-09	1.26	[1.17-1.37]
1	rs6679677	1	114377568	rs2476601	23055271	Gregersen PK	Myasthenia gravis	1p13.2	PTPN22	rs2476601-A	rs2476601	0	2476601	missense_variant	0	0.11	8e-10	1.71	[1.44-2.02]
1	rs6679677	1	114377568	rs2476601	21156761	Padyukov L	Rheumatoid arthritis	1p13.2	PTPN22	rs2476601-?	rs2476601	0	2476601	missense_variant	0	NR	1e-08
1	rs6679677	1	114377568	rs2476601	24390342	Okada Y	Rheumatoid arthritis	1p13.2	PTPN22	rs2476601-A	rs2476601	0	2476601	missense_variant	0	0.09	9e-170	1.8	[1.73-1.88]
1	rs6679677	1	114377568	rs2476601	24449572	Orozco G	Rheumatoid arthritis	1p13.2	PTPN22	rs2476601-?	rs2476601	0	2476601	missense_variant	0		5e-33	1.77	[1.61-1.95]
1	rs6679677	1	114377568	rs2476601	25936594	Tomer Y	Type 1 diabetes and autoimmune thyroid diseases	1p13.2	PTPN22	rs2476601-A	rs2476601	0	2476601	missense_variant	0	NR	7e-20	2.7073
1	rs6679677	1	114377568	rs2476601	26502338	Bentham J	Systemic lupus erythematosus	1p13.2	PTPN22	rs2476601-A	rs2476601	0	2476601	missense_variant	0		1e-28	1.43	[1.34‚Äì1.53]
1	rs6679677	1	114377568	rs2476601	26562150	Seldin MF	Late-onset myasthenia gravis	1p13.2	PTPN22	rs2476601-A	rs2476601	0	2476601	missense_variant	0	0.11	7e-06	1.62	[1.31-1.99]
1	rs6679677	1	114377568	rs2476601	27193031	Marquez A	Systemic lupus erythematosus or rheumatoid arthritis	1p13.2	PTPN22	rs2476601-?	rs2476601	0	2476601	missense_variant	0		2e-35	1.61	[NR]
1	rs6679677	1	114377568	rs2476601	27399966	Morris DL	Systemic lupus erythematosus	1p13.2	PTPN22	rs2476601-?	rs2476601	0	2476601	missense_variant	0	0.091	8e-13	1.39	[NR]
1	rs6679677	1	114377568	rs2476601	27182965	Pickrell JK	Hypothyroidism	1p13.2	PTPN22	rs2476601-?	rs2476601	0	2476601	missense_variant	0	NR	2e-31	1.27226	[1.22-1.32]
1	rs6679677	1	114377568	rs2476601	27863252	Astle WJ	Granulocyte count	1p13.2	PTPN22	rs2476601-G	rs2476601	0	2476601	missense_variant	0	0.8983	5e-13	0.0426926	[0.031-0.054] unit increase
1	rs6679677	1	114377568	rs2476601	27863252	Astle WJ	Lymphocyte counts	1p13.2	PTPN22	rs2476601-G	rs2476601	0	2476601	missense_variant	0	0.8983	2e-21	0.0563788	[0.045-0.068] unit increase
1	rs6679677	1	114377568	rs2476601	27863252	Astle WJ	Myeloid white cell count	1p13.2	PTPN22	rs2476601-G	rs2476601	0	2476601	missense_variant	0	0.8984	6e-13	0.0427885	[0.031-0.054] unit increase
1	rs6679677	1	114377568	rs2476601	27863252	Astle WJ	Neutrophil count	1p13.2	PTPN22	rs2476601-G	rs2476601	0	2476601	missense_variant	0	0.8983	4e-13	0.0429179	[0.031-0.054] unit increase
1	rs6679677	1	114377568	rs2476601	27863252	Astle WJ	Sum basophil neutrophil counts	1p13.2	PTPN22	rs2476601-G	rs2476601	0	2476601	missense_variant	0	0.8983	3e-13	0.0430022	[0.031-0.055] unit increase
1	rs6679677	1	114377568	rs2476601	27863252	Astle WJ	Sum neutrophil eosinophil counts	1p13.2	PTPN22	rs2476601-G	rs2476601	0	2476601	missense_variant	0	0.8984	5e-13	0.0427598	[0.031-0.054] unit increase
1	rs6679677	1	114377568	rs2476601	27863252	Astle WJ	White blood cell count	1p13.2	PTPN22	rs2476601-G	rs2476601	0	2476601	missense_variant	0	0.8983	2e-21	0.0561097	[0.045-0.068] unit increase
1	rs6679677	1	114377568	rs2476601	27723757	Jin Y	Vitiligo	1p13.2	PTPN22	rs2476601-A	rs2476601	0	2476601	missense_variant	0	0.09951	1e-18	1.383	[1.29-1.49]
1	rs6679677	1	114377568	rs2476601	19838195	Gateva V	Systemic lupus erythematosus	1p13.2	PTPN22	rs2476601-A	rs2476601	0	2476601	missense_variant	0	0.1	3e-12	1.35	[1.24‚Äì1.47]
1	rs6679677	1	114377568	rs2476601	25608926	Betz RC	Alopecia areata	1p13.2	PTPN22	rs2476601-A	rs2476601	0	2476601	missense_variant	0	NR	9e-08	1.34
1	rs6679677	1	114377568	rs2476601	22922229	Cooper JD	Autoimmune thyroid diseases (Graves disease or Hashimoto's thyroiditis)	1p13.2	PTPN22	rs2476601-A	rs2476601	0	2476601	missense_variant	0	0.0962	1e-22	1.63	[1.49-1.78]
1	rs6679677	1	114377568	rs2476601	22922229	Cooper JD	Graves' disease	1p13.2	PTPN22	rs2476601-A	rs2476601	0	2476601	missense_variant	0	0.0962	4e-16	1.55	[1.41-1.71]
1	rs6679677	1	114377568	rs2476601	22922229	Cooper JD	Hashimoto thyroiditis	1p13.2	PTPN22	rs2476601-A	rs2476601	0	2476601	missense_variant	0	0.0962	4e-15	2.02	[1.69-2.41]
1	rs6679677	1	114377568	rs2476601	25751624	Onengut-Gumuscu S	Type 1 diabetes	1p13.2	PTPN22	rs2476601-A	rs2476601	0	2476601	missense_variant	0	0.09	1e-100	1.89
1	rs6679677	1	114377568	rs2476601	26974007	Ellinghaus D	Chronic inflammatory diseases (ankylosing spondylitis, Crohn's disease, psoriasis, primary sclerosing cholangitis, ulcerative colitis) (pleiotropy)	1p13.2	PTPN22	rs2476601-?	rs2476601	0	2476601	missense_variant	0	NR	3e-12
1	rs6679677	1	114377568	rs2476601	23143596	Eyre S	Rheumatoid arthritis	1p13.2	PTPN22	rs2476601-A	rs2476601	0	2476601	missense_variant	0	0.09	9e-62	1.5935
1	rs6679677	1	114377568	rs2476601	23143596	Eyre S	Rheumatoid arthritis (ACPA-positive)	1p13.2	PTPN22	rs2476601-A	rs2476601	0	2476601	missense_variant	0	0.09	8e-77	1.7845
1	rs6679677	1	114377568	rs2476601	28714469	Langefeld CD	Systemic lupus erythematosus	1p13.2	PTPN22	rs2476601-A	rs2476601	0	2476601	missense_variant	0	NR	1e-24	1.42	[1.28-1.57]
1	rs6679677	1	114377568	rs2476601	24532676	Kim K	Rheumatoid arthritis (ACPA-positive)	1p13.2	PTPN22	rs2476601-A	rs2476601	0	2476601	missense_variant	0	0.11	2e-126	1.82	[1.74-1.92]
1	rs6679677	1	114377568	rs2476601	26362759	Rothwell S	Idiopathic inflammatory myopathy	1p13.2	PTPN22	rs2476601-A	rs2476601	0	2476601	missense_variant	0	0.09	7e-09	1.32	[1.20‚Äì1.45]
1	rs6679677	1	114377568	rs2476601	26362759	Rothwell S	Polymyositis	1p13.2	PTPN22	rs2476601-A	rs2476601	0	2476601	missense_variant	0	0.09	8e-11	1.58	[1.38‚Äì1.81]
1	rs6679677	1	114377568	rs2476601	30423114	Laufer VA	Rheumatoid arthritis	1p13.2	PTPN22	rs2476601-A	rs2476601	0	2476601	missense_variant	0	0.1	2e-149	0.59584	[0.55-0.64] unit increase
1	rs6679677	1	114377568	rs2476601	30194254	Sud A	Hodgkin's lymphoma	1p13.2	PTPN22	rs2476601-A	rs2476601	0	2476601	missense_variant	0	0.12	4e-07	1.21	[1.12-1.30]
1	rs6679677	1	114377568	rs2476601	30595370	Kichaev G	Autoimmune traits	1p13.2	PTPN22	rs2476601-?	rs2476601	0	2476601	missense_variant	0	NR	2e-103
1	rs6679677	1	114377568	rs2476601	30595370	Kichaev G	Hypothyroidism	1p13.2	PTPN22	rs2476601-?	rs2476601	0	2476601	missense_variant	0	NR	2e-173
1	rs6679677	1	114377568	rs2476601	30595370	Kichaev G	White blood cell count	1p13.2	PTPN22	rs2476601-?	rs2476601	0	2476601	missense_variant	0	NR	1e-47
1	rs6679677	1	114377568	rs2476601	30254083	Cousminer DL	Latent autoimmune diabetes vs. type 2 diabetes	1p13.2	PTPN22	rs2476601-?	rs2476601	0	2476601	missense_variant	0	0.14	5e-16	1.529	[1.38-1.693]
1	rs6679677	1	114377568	rs2476601	30573655	Acosta-Herrera M	Systemic seropositive rheumatic diseases (Systemic sclerosis or systemic lupus erythematosus or rheumatoid arthritis or idiopathic inflammatory myopathies)	1p13.2	PTPN22	rs2476601-?	rs2476601	0	2476601	missense_variant	0	NR	2e-28	1.33333	[1.2-1.49]
1	rs11102694	1	114429461	rs2358994	25936594	Tomer Y	Type 1 diabetes and autoimmune thyroid diseases	1p13.2	AP4B1-AS1, BCL2L15	rs2358994-A	rs2358994	0	2358994	intron_variant	0	NR	2e-11	1.8688
1	rs11102694	1	114445880	rs7513707	29059683	Michailidou K	Breast cancer	1p13.2	AP4B1	rs7513707-A	rs7513707	0	7513707	intron_variant	0	0.1661	2e-11	0.0554	[0.039-0.071] unit increase
1	rs11102694	1	114448389	rs11552449	23535729	Michailidou K	Breast cancer	1p13.2	DCLRE1B	rs11552449-T	rs11552449	0	11552449	missense_variant	0	0.17	2e-08	1.07	[1.04-1.09]
1	rs11102694	1	114448389	rs11552449	25751625	Michailidou K	Breast cancer	1p13.2	DCLRE1B	rs11552449-T	rs11552449	0	11552449	missense_variant	0	0.16	3e-09	1.07	[1.04-1.09]
1	rs11102694	1	114448389	rs11552449	29059683	Michailidou K	Breast cancer	1p13.2	DCLRE1B	rs11552449-T	rs11552449	0	11552449	missense_variant	0	0.17	5e-11	1.04	[1.01-1.06] (Oncoarray)
1	rs11102694	1	114448389	rs11552449	29227965	Pilling LC	Parental longevity (combined parental attained age, Martingale residuals)	1p13.2	DCLRE1B	rs11552449-C	rs11552449	0	11552449	missense_variant	0	0.826	6e-06	0.0134	[0.0075-0.0193] unit decrease
1	rs11102694	1	114448389	rs11552449	25751625	Michailidou K	Breast cancer	1p13.2	DCLRE1B	rs11552449-T	rs11552449	0	11552449	missense_variant	0	0.16	6e-07	1.07	[1.04-1.09]
2	rs12616502	2	55845109	rs10200159	27723757	Jin Y	Vitiligo	2p16.1	PPP4R3B, AC015982.1	rs10200159-C	rs10200159	0	10200159	non_coding_transcript_exon_variant	0	0.05655	4e-19	1.511	[1.38-1.66]
2	rs12616502	2	55862355	rs6739788	30595370	Kichaev G	Hypothyroidism	2p16.1	PNPT1	rs6739788-?	rs6739788	0	6739788	3_prime_UTR_variant	0	NR	1e-08
4	rs9273342	6	32190028	rs3132946	23583980	Fingerlin TE	Interstitial lung disease	6p21.32	NOTCH4, NOTCH4, NOTCH4, NOTCH4, NOTCH4, NOTCH4, NOTCH4	rs3132946-A	rs3132946	0	3132946	intron_variant	0	0.12	8e-06	1.38	[1.21-1.57]
4	rs3135365	6	32315727	rs910049	23321320	Urabe Y	Hepatitis C induced liver cirrhosis	6p21.32	TSBP1-AS1, TSBP1, TSBP1, TSBP1, TSBP1, TSBP1, TSBP1, TSBP1, TSBP1	rs910049-A	rs910049	0	910049	intron_variant	0	0.142	9e-11	1.46	[1.28-1.62]
4	rs1555115	6	32345086	rs12528797	28107422	de Vries PS	Fibrinogen levels	6p21.32	TSBP1-AS1	rs12528797-?	rs12528797	0	12528797	intron_variant	0	NR	9e-09	0.0095	unit increase
4	rs2076534	6	32358513	rs3117098	21804548	Hirota T	Asthma	6p21.32	TSBP1-AS1	rs3117098-G	rs3117098	0	3117098	non_coding_transcript_exon_variant	0	0.25	5e-12	1.16	[1.11-1.21]
4	rs1555115	6	32362011	rs114516436	27629369	Gao J	Loneliness (multivariate analysis)	6p21.32	TSBP1-AS1, BTNL2, BTNL2, BTNL2, BTNL2, BTNL2, BTNL2, BTNL2, BTNL2	rs114516436-?	rs114516436	0	114516436	intron_variant	0	NR	2e-06
4	rs1555115	6	32365896	rs116020758	27611488	Almoguera B	Adult asthma	6p21.32	TSBP1-AS1, BTNL2, BTNL2, BTNL2, BTNL2, BTNL2, BTNL2, BTNL2, BTNL2	rs116020758-?	rs116020758	1	62404560	intron_variant	0	NR	3e-06
4	rs1555115	6	32365896	rs116020758	27611488	Almoguera B	Asthma	6p21.32	TSBP1-AS1, BTNL2, BTNL2, BTNL2, BTNL2, BTNL2, BTNL2, BTNL2, BTNL2	rs116020758-?	rs116020758	1	62404560	intron_variant	0		1e-06	0.225	[0.13-0.32] unit increase
4	rs1555115	6	32365896	rs116020758	27611488	Almoguera B	Asthma	6p21.32	TSBP1-AS1, BTNL2, BTNL2, BTNL2, BTNL2, BTNL2, BTNL2, BTNL2, BTNL2	rs116020758-?	rs116020758	1	62404560	intron_variant	0		2e-06	0.162	[0.095-0.229] unit increase
4	rs1555115	6	32366421	rs4248166	26819262	Zhou Y	Epstein Barr virus nuclear antigen 1 IgG levels	6p21.32	BTNL2, BTNL2, BTNL2, BTNL2, BTNL2, BTNL2, BTNL2, BTNL2, TSBP1-AS1	rs4248166-T	rs4248166	0	4248166	intron_variant	0		1e-09	0.16	unit decrease
4	rs1555115	6	32366421	rs4248166	26819262	Zhou Y	Epstein Barr virus nuclear antigen 1 IgG levels	6p21.32	BTNL2, BTNL2, BTNL2, BTNL2, BTNL2, BTNL2, BTNL2, BTNL2, TSBP1-AS1	rs4248166-T	rs4248166	0	4248166	intron_variant	0		9e-11	0.16	unit decrease
4	rs1555115	6	32366421	rs4248166	29534301	Nishida N	Response to hepatitis B vaccine	6p21.32	BTNL2, BTNL2, BTNL2, BTNL2, BTNL2, BTNL2, BTNL2, BTNL2, TSBP1-AS1	rs4248166-?	rs4248166	0	4248166	intron_variant	0		1e-12	0.124	unit decrease
4	rs3135365	6	32383050	rs4959027	23449627	Cousminer DL	Pubertal anthropometrics	6p21.32	TSBP1-AS1 - HLA-DRA	rs4959027-G	rs4959027	0	4959027	regulatory_region_variant	1	0.82	9e-07	0.09	[0.057-0.123] unit decrease
4	rs3135365	6	32388546	rs2213581	29691431	Tikkanen E	Hand grip strength	6p21.32	TSBP1-AS1 - HLA-DRA	rs2213581-T	rs2213581	0	2213581	intergenic_variant	1	0.2346	2e-11	0.002	[0.0014-0.0026] unit increase
4	rs3135365	6	32390578	rs3135359	28928442	Tian C	Tuberculosis	6p21.32	TSBP1-AS1 - HLA-DRA	rs3135359-C	rs3135359	0	3135359	intergenic_variant	1	0.71	9e-21	1.21	[1.18-1.24]
4	rs9273342	6	32392981	rs3135350	24962563	Rubicz R	Food antigen IgG levels	6p21.32	TSBP1-AS1 - HLA-DRA	rs3135350-G	rs3135350	0	3135350	intron_variant	1	0.046	9e-08	0.51	[NR] unit increase
4	rs3129878	6	32400939	rs115306967	25217961	Al Olama AA	Prostate cancer	6p21.32	TSBP1-AS1 - HLA-DRA	rs115306967-G	rs115306967	1	3129859	intron_variant	1	0.65	3e-09	1.08	[1.06-1.11]
4	rs3129878	6	32400939	rs115306967	25217961	Al Olama AA	Prostate cancer	6p21.32	TSBP1-AS1 - HLA-DRA	rs115306967-G	rs115306967	1	3129859	intron_variant	1	0.65	9e-07	1.06	[1.05-1.10]
4	rs3129878	6	32400939	rs3129859	28130311	Tan W	Acute-on-chronic liver failure in hepatitis B	6p21.32	TSBP1-AS1 - HLA-DRA	rs3129859-C	rs3129859	0	3129859	intron_variant	1	0.15	7e-19	1.83	[1.60-2.09]
4	rs3129878	6	32400939	rs3129859	29892016	Schumacher FR	Prostate cancer	6p21.32	TSBP1-AS1 - HLA-DRA	rs3129859-G	rs3129859	0	3129859	intron_variant	1	0.67	1e-12	1.06	[1.04-1.08]
4	rs9273342	6	32401079	rs3129860	23321320	Urabe Y	Hepatitis C induced liver cirrhosis	6p21.32	TSBP1-AS1 - HLA-DRA	rs3129860-A	rs3129860	0	3129860	intron_variant	1	0.231	1e-09	1.36	[1.22-1.49]
4	rs9273342	6	32404377	rs3129868	28928442	Tian C	Childhood ear infection	6p21.32	TSBP1-AS1 - HLA-DRA	rs3129868-?	rs3129868	0	3129868	intron_variant	1	NR	6e-10	0.077	[0.052-0.101] unit increase
4	rs3129878	6	32407302	rs2395179	29534301	Nishida N	Response to hepatitis B vaccine	6p21.32	TSBP1-AS1 - HLA-DRA	rs2395179-?	rs2395179	0	2395179	regulatory_region_variant	1		5e-14	0.221	unit decrease
4	rs9268633	6	32409056	rs9268652	28928442	Tian C	Hepatitis B	6p21.32	HLA-DRA, HLA-DRA, HLA-DRA, HLA-DRA, HLA-DRA, HLA-DRA, HLA-DRA	rs9268652-G	rs9268652	0	9268652	intron_variant	0	0.74	3e-09	1.32	[1.25-1.38]
4	rs9273342	6	32413051	rs3135388	17660530	Hafler DA	Multiple sclerosis	6p21.32	HLA-DRA - HLA-DRB9	rs3135388-A	rs3135388	0	3135388	intergenic_variant	1	0.23	9e-81	1.99	[1.84-2.15]
4	rs9273342	6	32413051	rs3135388	19525953	De Jager PL	Multiple sclerosis	6p21.32	HLA-DRA - HLA-DRB9	rs3135388-A	rs3135388	0	3135388	intergenic_variant	1	0.22	4e-225	2.75	[2.46-3.07]
4	rs9273342	6	32413545	rs3129889	22190364	Patsopoulos NA	Multiple sclerosis	6p21.32	HLA-DRA - HLA-DRB9	rs3129889-G	rs3129889	0	3129889	intergenic_variant	1	0.2	1e-206	2.97	[NR]
4	rs9273342	6	32432969	rs9268925	28199695	Jones AV	Mosquito bite size	6p21.32	HLA-DRB9, HLA-DRB9, HLA-DRB9, HLA-DRB9, HLA-DRB9, HLA-DRB9, HLA-DRB9, HLA-DRB9	rs9268925-C	rs9268925	0	9268925	intron_variant	0	NR	1e-23	0.0788801	[0.063-0.094] unit increase
4	rs17206196	6	32433276	rs2894257	28928442	Tian C	Tuberculosis	6p21.32	HLA-DRB9, HLA-DRB9, HLA-DRB9, HLA-DRB9, HLA-DRB9, HLA-DRB9, HLA-DRB9, HLA-DRB9	rs2894257-C	rs2894257	0	2894257	intron_variant	0	0.53	8e-36	1.36	[1.33-1.39]
4	rs9269146	6	32443223	rs9269108	29844566	Davies G	General cognitive ability	6p21.32	HLA-DRB9 - HLA-DRB5	rs9269108-?	rs9269108	0	9269108	intergenic_variant	1	NR	3e-06	4.641	z-score increase
4	rs9273342	6	32487987	rs140973961	28289848	Haralambieva IH	Immune response to measles vaccine (measles-induced IFN gamma)	6p21.32	HLA-DRB5	rs140973961-C	rs140973961	0	140973961	intron_variant	0	0.34	1e-06
4	rs9270559	6	32517045	rs111945767	26562150	Seldin MF	Late-onset myasthenia gravis	6p21.32	HLA-DRB5 - RNU1-61P	rs111945767-G	rs111945767	0	111945767	intergenic_variant	1	0.38	3e-17	1.92308	[1.64-2.27]
4	rs9273342	6	32544697	rs9269573	29875488	Sun BB	Blood protein levels	6p21.32	HLA-DRB6 - HLA-DRB1	rs9269573-A	rs9269573	0	9269573	intergenic_variant	1	0.861	6e-29	0.39	[0.31-0.47] unit decrease
4	rs1794275	6	32551427	rs41284732	25488688	Pino-Yanes M	Serum IgE levels	6p21.32	HLA-DRB1, HLA-DRB1, HLA-DRB1, HLA-DRB1, HLA-DRB1	rs41284732-C	rs41284732	1	9469177	intron_variant	0	NR	1e-07	0.28	[0.18-0.38] unit increase
4	rs9273342	6	32566577	rs4329147	27182965	Pickrell JK	Childhood ear infection	6p21.32	HLA-DRB1 - HLA-DQA1	rs4329147-?	rs4329147	0	4329147	intron_variant	1	NR	1e-11	1.111	[1.078-1.146]
4	rs9273342	6	32566577	rs4329147	28928442	Tian C	Childhood ear infection	6p21.32	HLA-DRB1 - HLA-DQA1	rs4329147-T	rs4329147	0	4329147	intron_variant	1	0.83	1e-11	1.11	[1.09-1.13]
4	rs9273342	6	32573991	rs9270984	23273568	Yang W	Systemic lupus erythematosus	6p21.32	HLA-DRB1 - HLA-DQA1	rs9270984-T	rs9270984	0	9270984	intron_variant	1	0.18	5e-24	1.73
4	rs9273342	6	32574060	rs9270986	25643325	Renton AE	Myasthenia gravis	6p21.32	HLA-DRB1 - HLA-DQA1	rs9270986-A	rs9270986	0	9270986	intron_variant	1	0.15	6e-08	1.43	[NR]
4	rs11751024	6	32574360	rs2647074	29875488	Sun BB	Blood protein levels	6p21.32	HLA-DRB1 - HLA-DQA1	rs2647074-T	rs2647074	0	2647074	intron_variant	1	0.328	1e-34	0.32	[0.26-0.38] unit increase
4	rs11751024	6	32574360	rs2647074	29403010	Kanai M	Total bilirubin levels	6p21.32	HLA-DRB1 - HLA-DQA1	rs2647074-?	rs2647074	0	2647074	intron_variant	1	NR	3e-10	0.03828	[0.026-0.05] unit increase novel
4	rs17206196	6	32581889	rs4530903	23212062	Fanous AH	Schizophrenia	6p21.32	HLA-DRB1 - HLA-DQA1	rs4530903-?	rs4530903	0	4530903	intergenic_variant	1	NR	5e-06	0.0919	[NR] unit increase
4	rs17206196	6	32581889	rs4530903	23349640	Vijai J	Lymphoma	6p21.32	HLA-DRB1 - HLA-DQA1	rs4530903-T	rs4530903	0	4530903	intergenic_variant	1	NR	2e-08	1.37	[1.23-1.54]
4	rs17206196	6	32581889	rs4530903	23349640	Vijai J	Lymphoma	6p21.32	HLA-DRB1 - HLA-DQA1	rs4530903-T	rs4530903	0	4530903	intergenic_variant	1	NR	3e-12	1.93	[NR]
4	rs17206196	6	32581889	rs4530903	23349640	Vijai J	Lymphoma	6p21.32	HLA-DRB1 - HLA-DQA1	rs4530903-T	rs4530903	0	4530903	intergenic_variant	1	NR	3e-06	1.29	[1.16-1.43]
4	rs3135365	6	32583742	rs9271348	24532677	Bossini-Castillo L	Rheumatoid arthritis (ACPA-negative)	6p21.32	HLA-DRB1 - HLA-DQA1	rs9271348-?	rs9271348	0	9271348	regulatory_region_variant	1		5e-07	1.2821	[NR]
4	rs11751024	6	32585068	rs28752534	28928442	Tian C	Plantar warts	6p21.32	HLA-DRB1 - HLA-DQA1	rs28752534-T	rs28752534	0	28752534	intergenic_variant	1	0.64	2e-30	1.11	[1.1-1.13] unit increase
4	rs11751024	6	32586236	rs116080888	28604730	McKay JD	Lung adenocarcinoma	6p21.32	HLA-DRB1 - HLA-DQA1	rs116080888-C	rs116080888	1	11751024	intergenic_variant	1	0.593312	8e-07	1.09055	[1.05-1.13]
4	rs11751024	6	32586831	rs13191810	28199695	Jones AV	Itch intensity from mosquito bite adjusted by bite size	6p21.32	HLA-DRB1 - HLA-DQA1	rs13191810-T	rs13191810	0	13191810	intergenic_variant	1	NR	1e-06	0.0240553	[0.014-0.034] unit decrease
4	rs9273342	6	32586854	rs9271366	19525955	Bahlo M	Multiple sclerosis	6p21.32	HLA-DRB1 - HLA-DQA1	rs9271366-G	rs9271366	0	9271366	intergenic_variant	1	0.15	7e-184	2.78	[NR]
4	rs9273342	6	32586854	rs9271366	20598377	Nischwitz S	Multiple sclerosis	6p21.32	HLA-DRB1 - HLA-DQA1	rs9271366-G	rs9271366	0	9271366	intergenic_variant	1	NR	4e-17	2.62	[2.09-3.28]
4	rs9273342	6	32586854	rs9271366	20694011	Ferreira RC	Immunoglobulin A	6p21.32	HLA-DRB1 - HLA-DQA1	rs9271366-?	rs9271366	0	9271366	intergenic_variant	1	0.85	3e-33	7.69	[5.26-11.11]
4	rs9273342	6	32586854	rs9271366	23511034	Yang SK	Ulcerative colitis	6p21.32	HLA-DRB1 - HLA-DQA1	rs9271366-G	rs9271366	0	9271366	intergenic_variant	1	0.11	1e-18	2.1	[1.78-2.48]
4	rs9273342	6	32586854	rs9271366	23850713	Yang SK	Crohn's disease	6p21.32	HLA-DRB1 - HLA-DQA1	rs9271366-A	rs9271366	0	9271366	intergenic_variant	1	0.888	5e-12	1.66	[1.44-1.92]
4	rs9273342	6	32586854	rs9271366	21699788	Okada Y	Ulcerative colitis or Crohn's disease	6p21.32	HLA-DRB1 - HLA-DQA1	rs9271366-C	rs9271366	0	9271366	intergenic_variant	1	0.21	2e-70	4.44	[3.74-5.27]
4	rs9273342	6	32586854	rs9271366	19838195	Gateva V	Systemic lupus erythematosus	6p21.32	HLA-DRB1 - HLA-DQA1	rs9271366-G	rs9271366	0	9271366	intergenic_variant	1	0.16	1e-07	1.26	[1.18-1.36]
4	rs9273342	6	32587859	rs9271421	29875488	Sun BB	Blood protein levels	6p21.32	HLA-DRB1 - HLA-DQA1	rs9271421-C	rs9271421	0	9271421	intergenic_variant	1	0.861	5e-29	0.39	[0.31-0.47] unit decrease
4	rs6689	6	32590735	rs35062987	30275531	Klarin D	Total cholesterol levels	6p21.32	HLA-DRB1 - HLA-DQA1	rs35062987-T	rs35062987	0	35062987	regulatory_region_variant	1	0.2102	2e-39	0.0418	[0.036-0.048] mg‚Äâdl‚àí1 increase
4	rs28688825	6	32590768	rs34831921	29030599	Joshi PK	Parental lifespan	6p21.32	HLA-DRB1 - HLA-DQA1	rs34831921-A	rs34831921	0	34831921	TF_binding_site_variant	1	0.09	4e-08	0.6	years increase
4	rs9271692	6	32595223	rs9271858	23291585	Fakiola M	Leishmaniasis (visceral)	6p21.32	HLA-DRB1 - HLA-DQA1	rs9271858-G	rs9271858	0	9271858	intergenic_variant	1	0.39	3e-17	1.41	[1.30-1.52]
4	rs9271692	6	32596540	rs9271925	27863252	Astle WJ	Neutrophil percentage of white cells	6p21.32	HLA-DQA1, HLA-DQA1, HLA-DQA1, HLA-DQA1, HLA-DQA1, HLA-DQA1	rs9271925-G	rs9271925	0	9271925	intron_variant	0	0.3014	3e-09	0.0266219	[0.018-0.035] unit decrease
4	rs9272226	6	32599071	rs9272050	28928442	Tian C	Plantar warts	6p21.32	HLA-DQA1, HLA-DQA1, HLA-DQA1, HLA-DQA1, HLA-DQA1, HLA-DQA1	rs9272050-G	rs9272050	0	9272050	intron_variant	0	0.38	1e-30	1.19	[1.17-1.21] unit increase
4	rs9271692	6	32599655	rs149787317	28540026	Anney RJL	Autism spectrum disorder or schizophrenia	6p21.32	HLA-DQA1, HLA-DQA1, HLA-DQA1, HLA-DQA1, HLA-DQA1, HLA-DQA1	rs149787317-T	rs149787317	1	9272081	intron_variant	0		1e-10	1.09	[1.06-1.12]
4	rs9271692	6	32599999	rs9272105	21502966	Weber F	Response to interferon beta therapy	6p21.32	HLA-DQA1, HLA-DQA1, HLA-DQA1, HLA-DQA1, HLA-DQA1, HLA-DQA1	rs9272105-A	rs9272105	0	9272105	intron_variant	0	0.44	4e-10	0.26	[NR] unit increase
4	rs9271692	6	32599999	rs9272105	22807686	Li S	Hepatocellular carcinoma	6p21.32	HLA-DQA1, HLA-DQA1, HLA-DQA1, HLA-DQA1, HLA-DQA1, HLA-DQA1	rs9272105-A	rs9272105	0	9272105	intron_variant	0	0.45	5e-22	1.28	[1.22-1.35]
4	rs28414666	6	32600057	rs35242582	28029757	Merkel PA	Antineutrophil cytoplasmic antibody-associated vasculitis	6p21.32	HLA-DQA1, HLA-DQA1, HLA-DQA1, HLA-DQA1, HLA-DQA1, HLA-DQA1	rs35242582-A	rs35242582	0	35242582	intron_variant	0	0.74	6e-23	1.6	1.46-1.76
4	rs9273342	6	32600375	rs3104373	27386562	Andlauer TF	Multiple sclerosis	6p21.32	HLA-DQA1, HLA-DQA1, HLA-DQA1, HLA-DQA1, HLA-DQA1, HLA-DQA1	rs3104373-T	rs3104373	0	3104373	intron_variant	0		1e-234	2.9	[2.72‚Äì3.09]
4	rs9271692	6	32600411	rs115151282	29403010	Kanai M	Creatinine levels	6p21.32	HLA-DQA1, HLA-DQA1, HLA-DQA1, HLA-DQA1, HLA-DQA1, HLA-DQA1	rs115151282-?	rs115151282	1	9272117	intron_variant	0	NR	2e-10	0.02839	[0.02-0.037] unit increase novel
4	rs9271692	6	32600803	rs9272143	23482656	Chen D	Cervical cancer	6p21.32	HLA-DQA1, HLA-DQA1, HLA-DQA1, HLA-DQA1, HLA-DQA1, HLA-DQA1	rs9272143-?	rs9272143	0	9272143	intron_variant	0	NR	3e-22	1.49	[1.37-1.61]
4	rs9271692	6	32600803	rs9272143	28806749	Leo PJ	Cervical cancer	6p21.32	HLA-DQA1, HLA-DQA1, HLA-DQA1, HLA-DQA1, HLA-DQA1, HLA-DQA1	rs9272143-?	rs9272143	0	9272143	intron_variant	0	NR	5e-15	1.35135	[NR]
4	rs9272226	6	32602396	rs116041786	27723758	Bronson PG	Selective IgA deficiency	6p21.32	HLA-DQA1, HLA-DQA1, HLA-DQA1, HLA-DQA1, HLA-DQA1, HLA-DQA1	rs116041786-?	rs116041786	1	9272226	intron_variant	0	0.613	3e-92	2.63158	[NR]
4	rs6689	6	32607019	rs28802989	29036319	Qi H	Tuberculosis	6p21.32	HLA-DQA1, HLA-DQA1, HLA-DQA1, HLA-DQA1, HLA-DQA1, HLA-DQA1	rs28802989-?	rs28802989	0	28802989	3_prime_UTR_variant	0	NR	2e-06
4	rs9273342	6	32612301	rs9273076	26502338	Bentham J	Systemic lupus erythematosus	6p21.32	HLA-DQA1, HLA-DQA1, HLA-DQA1, HLA-DQA1, HLA-DQA1, HLA-DQA1	rs9273076-T	rs9273076	0	9273076	non_coding_transcript_exon_variant	0		8e-13	1.3	[NR]
4	rs28374650	6	32617809	rs28798705	27863252	Astle WJ	Neutrophil percentage of granulocytes	6p21.32	HLA-DQA1 - HLA-DQB1	rs28798705-G	rs28798705	0	28798705	intergenic_variant	1	0.3017	1e-14	0.0320286	[0.024-0.04] unit decrease
4	rs9273342	6	32622359	rs17613465	27863252	Astle WJ	Eosinophil percentage of granulocytes	6p21.32	HLA-DQA1 - HLA-DQB1	rs17613465-G	rs17613465	0	17613465	intergenic_variant	1	0.8098	5e-12	0.0327775	[0.023-0.042] unit increase
4	rs28374650	6	32626403	rs34004019	27182965	Pickrell JK	Allergy	6p21.32	HLA-DQA1 - HLA-DQB1	rs34004019-?	rs34004019	0	34004019	regulatory_region_variant	1	NR	3e-24	1.10865	[1.09-1.13]
4	rs28374650	6	32626403	rs34004019	29083406	Ferreira MA	Allergic disease (asthma, hay fever or eczema)	6p21.32	HLA-DQA1 - HLA-DQB1	rs34004019-A	rs34004019	0	34004019	regulatory_region_variant	1	0.7	4e-52	1.101	[1.09-1.11]
4	rs28374650	6	32626403	rs34004019	30013184	Waage J	Allergic rhinitis	6p21.32	HLA-DQA1 - HLA-DQB1	rs34004019-A	rs34004019	0	34004019	regulatory_region_variant	1	0.7331	1e-30	1.1236	[1.11-1.15]
4	rs9273342	6	32659838	rs3129718	28928442	Tian C	Hepatitis B	6p21.32	HLA-DQB1 - MTCO3P1	rs3129718-?	rs3129718	0	3129718	TF_binding_site_variant	1	NR	6e-06	0.3099	[0.17-0.45] unit decrease
4	rs17206196	6	32663397	rs13205804	30275531	Klarin D	LDL cholesterol	6p21.32	HLA-DQB1 - MTCO3P1	rs13205804-A	rs13205804	0	13205804	intergenic_variant	1	0.8815	3e-21	0.0391	[0.031-0.047] mg‚Äâdl‚àí1 decrease
4	rs17206196	6	32665420	rs10484561	20639881	Conde L	Follicular lymphoma	6p21.32	HLA-DQB1 - MTCO3P1	rs10484561-G	rs10484561	0	10484561	intergenic_variant	1	0.11	1e-29	1.95	[1.72-2.22]
4	rs1794275	6	32671103	rs13192471	20453841	Kochi Y	Rheumatoid arthritis	6p21.32	HLA-DQB1 - MTCO3P1	rs13192471-G	rs13192471	0	13192471	regulatory_region_variant	1	0.22	2e-58	1.97	[1.82-2.14]
4	rs1794275	6	32671103	rs13192471	29739929	Visconti A	Non-melanoma skin cancer	6p21.32	HLA-DQB1 - MTCO3P1	rs13192471-T	rs13192471	0	13192471	regulatory_region_variant	1	NR	7e-08	1.14934	[1.09-1.21]
4	rs1794275	6	32671248	rs1794275	22197929	Yu XQ	IgA nephropathy	6p21.32	HLA-DQB1 - MTCO3P1	rs1794275-A	rs1794275	0	1794275	regulatory_region_variant	1	0.15	3e-13	1.3	[1.21-1.39]
4	rs9276335	6	32701974	rs9276263	28928442	Tian C	Plantar warts	6p21.32	HLA-DQB3 - HLA-DQA2	rs9276263-?	rs9276263	0	9276263	regulatory_region_variant	1	NR	7e-16	0.1146	[0.087-0.142] unit increase
4	rs1812006	6	32712666	rs9276434	28199695	Jones AV	Itch intensity from mosquito bite	6p21.32	HLA-DQA2, HLA-DQA2	rs9276434-T	rs9276434	0	9276434	intron_variant	0	NR	4e-17	0.0479129	[0.037-0.059] unit decrease
4	rs1812006	6	32778656	rs1812006	28199695	Jones AV	Itch intensity from mosquito bite adjusted by bite size	6p21.32	HLA-DQB2 - HLA-DOB	rs1812006-G	rs1812006	0	1812006	intergenic_variant	1	NR	1e-07	0.0361932	[0.023-0.05] unit decrease
4	rs9276335	6	32786917	rs3763354	28199695	Jones AV	Mosquito bite size	6p21.32	AL669918.1, HLA-DOB, HLA-DOB, HLA-DOB, HLA-DOB, HLA-DOB, HLA-DOB	rs3763354-G	rs3763354	0	3763354	intron_variant	0	NR	4e-12	0.0433868	[0.031-0.056] unit decrease
5	rs2476491	10	6092346	rs12253981	28445677	Steri M	Multiple sclerosis	10p15.1	IL2RA	rs12253981-G	rs12253981	0	12253981	intron_variant	0	0.519	1e-09	1.31
5	rs2476491	10	6095410	rs2476491	23603761	Hinks A	Juvenile idiopathic arthritis (oligoarticular or rheumatoid factor-negative polyarticular)	10p15.1	IL2RA	rs2476491-?	rs2476491	0	2476491	intron_variant	0	NR	1e-06	1.19048
5	rs7090530	10	6098824	rs706779	20410501	Jin Y	Vitiligo	10p15.1	IL2RA	rs706779-A	rs706779	0	706779	intron_variant	0	0.535	3e-09	1.27	[1.17-1.37]
5	rs7090530	10	6098824	rs706779	27723757	Jin Y	Vitiligo	10p15.1	IL2RA	rs706779-T	rs706779	0	706779	intron_variant	0	0.535	7e-27	1.29887	[1.23-1.37]
5	rs7090530	10	6098824	rs706779	22922229	Cooper JD	Autoimmune thyroid diseases (Graves disease or Hashimoto's thyroiditis)	10p15.1	IL2RA	rs706779-A	rs706779	0	706779	intron_variant	0	0.533	3e-07	1.17647	[1.1-1.25]
5	rs7090530	10	6098824	rs706779	22922229	Cooper JD	Graves' disease	10p15.1	IL2RA	rs706779-A	rs706779	0	706779	intron_variant	0	0.533	2e-06	1.17647	[1.1-1.25]
5	rs7090530	10	6110829	rs7090512	21833088	Sawcer S	Multiple sclerosis	10p15.1	IL2RA - RPL32P23	rs7090512-G	rs7090512	0	7090512	regulatory_region_variant	1	NR	5e-20	1.19	[1.17-1.21]
5	rs7090530	10	6110875	rs7090530	30595370	Kichaev G	Hypothyroidism	10p15.1	IL2RA - RPL32P23	rs7090530-?	rs7090530	0	7090530	regulatory_region_variant	1	NR	5e-19
