# Supplementary material for: Genome-wide association study identifies five risk loci for pernicious anemia
Source: Nat Commun. 2021 Jun 18;12:3761. doi: 10.1038/s41467-021-24051-6 (PMC8213695; doi:10.1038/s41467-021-24051-6)
Supplement: Supplementary file 6 — Supplementary Data 3 [file 41467_2021_24051_MOESM6_ESM.xlsx]

## Sheet: ST4. Phenoscanner look-up
Supplementary Data 3. Results of the phenoscanner look-up
snp	rsid	hg19_coordinates	hg38_coordinates	a1	a2	trait	efo	study	pmid	ancestry	year	beta	se	p	direction	n	n_cases	n_controls	n_studies	unit	dataset	check	efo_category.unmodified	efo_category	efo_category_parent.unmodified	efo_category_parent
rs6679677	rs6679677	chr1:114303808	chr1:113761186	A	C	Basophil percentage of granulocytes	EFO_0004586	Astle W	27863252	European	2016	0.0306	0.005773	1.159e-07	+	173480	0	173480	2	IVNT	Astle-W_Blood-Cell-Traits_EUR_2016	rs6679677_Basophil percentage of granulocytes	NA	NA	NA	NA
rs6679677	rs6679677	chr1:114303808	chr1:113761186	A	C	Basophil percentage of white cells	EFO_0004586	Astle W	27863252	European	2016	0.03124	0.005722	4.774e-08	+	173480	0	173480	2	IVNT	Astle-W_Blood-Cell-Traits_EUR_2016	rs6679677_Basophil percentage of white cells	NA	NA	NA	NA
rs6679677	rs6679677	chr1:114303808	chr1:113761186	A	C	Granulocyte count	EFO_0004586	Astle W	27863252	European	2016	-0.04239	0.005918	7.866e-13	-	173480	0	173480	2	IVNT	Astle-W_Blood-Cell-Traits_EUR_2016	rs6679677_Granulocyte count	NA	NA	NA	NA
rs6679677	rs6679677	chr1:114303808	chr1:113761186	A	C	Lymphocyte count	EFO_0004586	Astle W	27863252	European	2016	-0.05556	0.005932	7.566e-21	-	173480	0	173480	2	IVNT	Astle-W_Blood-Cell-Traits_EUR_2016	rs6679677_Lymphocyte count	NA	NA	NA	NA
rs6679677	rs6679677	chr1:114303808	chr1:113761186	A	C	Myeloid white cell count	EFO_0004586	Astle W	27863252	European	2016	-0.04242	0.005932	8.59e-13	-	173480	0	173480	2	IVNT	Astle-W_Blood-Cell-Traits_EUR_2016	rs6679677_Myeloid white cell count	NA	NA	NA	NA
rs6679677	rs6679677	chr1:114303808	chr1:113761186	A	C	Neutrophil count	EFO_0004586	Astle W	27863252	European	2016	-0.04258	0.005901	5.347e-13	-	173480	0	173480	2	IVNT	Astle-W_Blood-Cell-Traits_EUR_2016	rs6679677_Neutrophil count	NA	NA	NA	NA
rs6679677	rs6679677	chr1:114303808	chr1:113761186	A	C	Sum basophil neutrophil counts	EFO_0004586	Astle W	27863252	European	2016	-0.04266	0.005911	5.311e-13	-	173480	0	173480	2	IVNT	Astle-W_Blood-Cell-Traits_EUR_2016	rs6679677_Sum basophil neutrophil counts	NA	NA	NA	NA
rs6679677	rs6679677	chr1:114303808	chr1:113761186	A	C	Sum neutrophil eosinophil counts	EFO_0004586	Astle W	27863252	European	2016	-0.04246	0.005909	6.684e-13	-	173480	0	173480	2	IVNT	Astle-W_Blood-Cell-Traits_EUR_2016	rs6679677_Sum neutrophil eosinophil counts	NA	NA	NA	NA
rs6679677	rs6679677	chr1:114303808	chr1:113761186	A	C	White blood cell count	EFO_0004586	Astle W	27863252	European	2016	-0.05549	0.005907	5.719e-21	-	173480	0	173480	2	IVNT	Astle-W_Blood-Cell-Traits_EUR_2016	rs6679677_White blood cell count	NA	NA	NA	NA
rs6679677	rs6679677	chr1:114303808	chr1:113761186	A	C	Amoxicillin clavulanate drug induced liver injury	EFO_0004228	Lucena MI	21570397	European	2011	NA	NA	8.7e-06	NA	733	-	-	-	-	GRASP	rs6679677_Amoxicillin clavulanate drug induced liver injury	drug-induced liver injury	drug-induced liver injury	Digestive system disorder	Digestive system disorder
rs6679677	rs6679677	chr1:114303808	chr1:113761186	A	C	Crohns disease	NCIT_C2965	IBDGC	23128233	European	2012	NA	NA	2.03e-15	NA	34366	-	-	-	-	GRASP	rs6679677_Crohns disease	NA	NA	NA	NA
rs6679677	rs6679677	chr1:114303808	chr1:113761186	A	C	Drug induced liver injury all cholestatic DILI cases	EFO_0004228	Urban TJ	22968431	European	2012	NA	NA	1.35e-06	NA	3784	-	-	-	-	GRASP	rs6679677_Drug induced liver injury all cholestatic DILI cases	drug-induced liver injury	drug-induced liver injury	Digestive system disorder	Digestive system disorder
rs6679677	rs6679677	chr1:114303808	chr1:113761186	A	C	Hypothyroidism	EFO_0004705	Eriksson N	22493691	European	2012	NA	NA	2.8e-13	NA	39282	-	-	-	-	GRASP	rs6679677_Hypothyroidism	hypothyroidism	hypothyroidism	Other disease	Other disease
rs6679677	rs6679677	chr1:114303808	chr1:113761186	A	C	Juvenile idiopathic arthritis	-	Thompson SD	22354554	European	2012	NA	NA	1.07e-06	NA	3872	-	-	-	-	GRASP	rs6679677_Juvenile idiopathic arthritis	NA	NA	NA	NA
rs6679677	rs6679677	chr1:114303808	chr1:113761186	A	C	Juvenile idiopathic arthritis including oligoarticular and rheumatoid factor negative polyarticular JIA	-	Hinks	23603761	European	2013	NA	NA	3.19e-25	NA	15872	-	-	-	-	GRASP	rs6679677_Juvenile idiopathic arthritis including oligoarticular and rheumatoid factor negative polyarticular JIA	NA	NA	NA	NA
rs6679677	rs6679677	chr1:114303808	chr1:113761186	A	C	Oligoarticular juvenile idiopathic arthritis	EFO_1002019	Hinks	23603761	European	2013	NA	NA	1.11e-18	NA	15872	-	-	-	-	GRASP	rs6679677_Oligoarticular juvenile idiopathic arthritis	oligoarticular juvenile idiopathic arthritis	oligoarticular juvenile idiopathic arthritis	Immune system disorder	Immune system disorder
rs6679677	rs6679677	chr1:114303808	chr1:113761186	A	C	Rheumatoid factor negative polyarticular juvenile idiopathic arthritis	EFO_1002020	Hinks	23603761	European	2013	NA	NA	3.45e-11	NA	15872	-	-	-	-	GRASP	rs6679677_Rheumatoid factor negative polyarticular juvenile idiopathic arthritis	polyarticular juvenile idiopathic arthritis, rheumatoid factor negative	polyarticular juvenile idiopathic arthritis, rheumatoid factor negative	Immune system disorder	Immune system disorder
rs6679677	rs6679677	chr1:114303808	chr1:113761186	A	C	Selective immunoglobulin A deficiency IgAD	EFO_1001929	Ferreira RC	20694011	European	2010	NA	NA	6e-42	NA	1520	-	-	-	-	GRASP	rs6679677_Selective immunoglobulin A deficiency IgAD	selective IgA deficiency disease	selective IgA deficiency disease	Immune system disorder	Immune system disorder
rs6679677	rs6679677	chr1:114303808	chr1:113761186	A	C	Type 1 diabetes	EFO_0001359	Cooper JD	18978792	European	2008	NA	NA	1.27e-40	NA	8207	-	-	-	-	GRASP	rs6679677_Type 1 diabetes	type i diabetes mellitus	type i diabetes mellitus	Metabolic disorder	Metabolic disorder
rs6679677	rs6679677	chr1:114303808	chr1:113761186	A	C	Antineutrophil cytoplasmic antibody associated vasculitis	EFO_0004826	Merkel PA	28029757	European	2016	NA	NA	2e-08	NA	-	-	-	-	-	NHGRI-EBI_GWAS_Catalog	rs6679677_Antineutrophil cytoplasmic antibody associated vasculitis	anti-neutrophil antibody associated vasculitis	anti-neutrophil antibody associated vasculitis	Immune system disorder	Immune system disorder
rs6679677	rs6679677	chr1:114303808	chr1:113761186	A	C	Monokine induced by gamma interferon levels	EFO_0008236	Ahola-Olli A	27989323	European	2017	-0.162	0.03298	9e-07	-	-	-	-	-	SD increase	NHGRI-EBI_GWAS_Catalog	rs6679677_Monokine induced by gamma interferon levels	monokine induced by gamma interferon measurement	monokine induced by gamma interferon measurement	Other measurement	Other measurement
rs6679677	rs6679677	chr1:114303808	chr1:113761186	A	C	Pediatric autoimmune diseases	EFO_0006812;EFO_0001359;Orphanet_1572;EFO_0002609;EFO_0003898;EFO_0000676;EFO_0001060;EFO_0000729;EFO_0000384;EFO_0005140;EFO_0002690	Li YR	26301688	European	2015	NA	NA	8e-11	NA	-	-	-	-	-	NHGRI-EBI_GWAS_Catalog	rs6679677_Pediatric autoimmune diseases	NA	NA	NA	NA
rs6679677	rs6679677	chr1:114303808	chr1:113761186	A	C	Systemic lupus erythematosus	EFO_0002690	Bentham J	26502338	European	2015	0.3293	0.04103	1e-15	+	-	-	-	-	log OR	NHGRI-EBI_GWAS_Catalog	rs6679677_Systemic lupus erythematosus	systemic lupus erythematosus	systemic lupus erythematosus	Immune system disorder	Immune system disorder
rs6679677	rs6679677	chr1:114303808	chr1:113761186	A	C	Diabetes diagnosed by doctor	EFO_0000400	Neale B	UKBB	European	2017	0.004567	0.000857	9.884e-08	+	336473	16183	320290	1	risk diff	Neale-B_UKBB_EUR_2017	rs6679677_Diabetes diagnosed by doctor	diabetes mellitus	diabetes mellitus	Metabolic disorder	Metabolic disorder
rs6679677	rs6679677	chr1:114303808	chr1:113761186	A	C	Insulin-dependent diabetes mellitus	EFO_0001359	Neale B	UKBB	European	2017	0.0008135	0.0001433	1.371e-08	+	337199	431	336768	1	risk diff	Neale-B_UKBB_EUR_2017	rs6679677_Insulin-dependent diabetes mellitus	type i diabetes mellitus	type i diabetes mellitus	Metabolic disorder	Metabolic disorder
rs6679677	rs6679677	chr1:114303808	chr1:113761186	A	C	Long-standing illness, disability or infirmity	-	Neale B	UKBB	European	2017	0.01442	0.001896	2.875e-14	+	329663	107123	222540	1	risk diff	Neale-B_UKBB_EUR_2017	rs6679677_Long-standing illness, disability or infirmity	NA	NA	NA	NA
rs6679677	rs6679677	chr1:114303808	chr1:113761186	A	C	Medication for cholesterol, blood pressure or diabetes: insulin	EFO_0007056	Neale B	UKBB	European	2017	0.005448	0.000686	2.002e-15	+	154702	2116	152586	1	risk diff	Neale-B_UKBB_EUR_2017	rs6679677_Medication for cholesterol, blood pressure or diabetes: insulin	NA	NA	NA	NA
rs6679677	rs6679677	chr1:114303808	chr1:113761186	A	C	Number of self-reported non-cancer illnesses	EFO_0009801	Neale B	UKBB	European	2017	0.01682	0.003302	3.492e-07	+	337159	0	337159	1	-	Neale-B_UKBB_EUR_2017	rs6679677_Number of self-reported non-cancer illnesses	NA	NA	NA	NA
rs6679677	rs6679677	chr1:114303808	chr1:113761186	A	C	Number of treatments or medications taken	EFO_0007056	Neale B	UKBB	European	2017	0.01842	0.003206	9.165e-09	+	337159	0	337159	1	-	Neale-B_UKBB_EUR_2017	rs6679677_Number of treatments or medications taken	NA	NA	NA	NA
rs6679677	rs6679677	chr1:114303808	chr1:113761186	A	C	Other rheumatoid arthritis	EFO_0000685	Neale B	UKBB	European	2017	0.001127	0.0002141	1.395e-07	+	337199	964	336235	1	risk diff	Neale-B_UKBB_EUR_2017	rs6679677_Other rheumatoid arthritis	rheumatoid arthritis	rheumatoid arthritis	Immune system disorder	Immune system disorder
rs6679677	rs6679677	chr1:114303808	chr1:113761186	A	C	Other serious medical condition or disability diagnosed by doctor	-	Neale B	UKBB	European	2017	0.01176	0.001634	6.124e-13	+	331274	67968	263306	1	risk diff	Neale-B_UKBB_EUR_2017	rs6679677_Other serious medical condition or disability diagnosed by doctor	NA	NA	NA	NA
rs6679677	rs6679677	chr1:114303808	chr1:113761186	A	C	Self-reported diabetes	EFO_0000400	Neale B	UKBB	European	2017	0.003986	0.0007771	2.903e-07	+	337159	13243	323916	1	risk diff	Neale-B_UKBB_EUR_2017	rs6679677_Self-reported diabetes	diabetes mellitus	diabetes mellitus	Metabolic disorder	Metabolic disorder
rs6679677	rs6679677	chr1:114303808	chr1:113761186	A	C	Self-reported hyperthyroidism or thyrotoxicosis	EFO_0004705;EFO_0004283	Neale B	UKBB	European	2017	0.002618	0.0003469	4.42e-14	+	337159	2547	334612	1	risk diff	Neale-B_UKBB_EUR_2017	rs6679677_Self-reported hyperthyroidism or thyrotoxicosis	NA	NA	NA	NA
rs6679677	rs6679677	chr1:114303808	chr1:113761186	A	C	Self-reported hypothyroidism or myxoedema	EFO_0004705;EFO_1001055	Neale B	UKBB	European	2017	0.0201	0.000853	1.065e-122	+	337159	16376	320783	1	risk diff	Neale-B_UKBB_EUR_2017	rs6679677_Self-reported hypothyroidism or myxoedema	NA	NA	NA	NA
rs6679677	rs6679677	chr1:114303808	chr1:113761186	A	C	Self-reported pernicious anaemia	EFO_0005576	Neale B	UKBB	European	2017	0.001065	0.0002202	1.311e-06	+	337159	1020	336139	1	risk diff	Neale-B_UKBB_EUR_2017	rs6679677_Self-reported pernicious anaemia	NA	NA	NA	NA
rs6679677	rs6679677	chr1:114303808	chr1:113761186	A	C	Self-reported rheumatoid arthritis	EFO_0000685	Neale B	UKBB	European	2017	0.002726	0.0004193	7.942e-11	+	337159	3730	333429	1	risk diff	Neale-B_UKBB_EUR_2017	rs6679677_Self-reported rheumatoid arthritis	rheumatoid arthritis	rheumatoid arthritis	Immune system disorder	Immune system disorder
rs6679677	rs6679677	chr1:114303808	chr1:113761186	A	C	Self-reported type 1 diabetes	EFO_0001359	Neale B	UKBB	European	2017	0.0005363	0.0001168	4.381e-06	+	337159	286	336873	1	risk diff	Neale-B_UKBB_EUR_2017	rs6679677_Self-reported type 1 diabetes	type i diabetes mellitus	type i diabetes mellitus	Metabolic disorder	Metabolic disorder
rs6679677	rs6679677	chr1:114303808	chr1:113761186	A	C	Started insulin within one year diagnosis of diabetes	EFO_0000400	Neale B	UKBB	European	2017	0.05595	0.005856	1.43e-21	+	15397	1872	13525	1	risk diff	Neale-B_UKBB_EUR_2017	rs6679677_Started insulin within one year diagnosis of diabetes	diabetes mellitus	diabetes mellitus	Metabolic disorder	Metabolic disorder
rs6679677	rs6679677	chr1:114303808	chr1:113761186	A	C	Taking other prescription medications	EFO_0007056	Neale B	UKBB	European	2017	0.01598	0.002002	1.442e-15	+	336330	158113	178217	1	risk diff	Neale-B_UKBB_EUR_2017	rs6679677_Taking other prescription medications	NA	NA	NA	NA
rs6679677	rs6679677	chr1:114303808	chr1:113761186	A	C	Treatment with folic acid product	EFO_0007056	Neale B	UKBB	European	2017	0.001789	0.0003626	8.017e-07	+	337159	2779	334380	1	risk diff	Neale-B_UKBB_EUR_2017	rs6679677_Treatment with folic acid product	NA	NA	NA	NA
rs6679677	rs6679677	chr1:114303808	chr1:113761186	A	C	Treatment with insulin	EFO_0007056	Neale B	UKBB	European	2017	0.003193	0.0004787	2.57e-11	+	180203	1377	178826	1	risk diff	Neale-B_UKBB_EUR_2017	rs6679677_Treatment with insulin	NA	NA	NA	NA
rs6679677	rs6679677	chr1:114303808	chr1:113761186	A	C	Treatment with insulin product	EFO_0007056	Neale B	UKBB	European	2017	0.00387	0.0003958	1.416e-22	+	337159	3319	333840	1	risk diff	Neale-B_UKBB_EUR_2017	rs6679677_Treatment with insulin product	NA	NA	NA	NA
rs6679677	rs6679677	chr1:114303808	chr1:113761186	A	C	Treatment with levothyroxine sodium	EFO_0007056	Neale B	UKBB	European	2017	0.01513	0.0007863	1.913e-82	+	337159	13717	323442	1	risk diff	Neale-B_UKBB_EUR_2017	rs6679677_Treatment with levothyroxine sodium	NA	NA	NA	NA
rs6679677	rs6679677	chr1:114303808	chr1:113761186	A	C	Treatment with methotrexate	EFO_0007056	Neale B	UKBB	European	2017	0.002405	0.0002905	1.249e-16	+	337159	1778	335381	1	risk diff	Neale-B_UKBB_EUR_2017	rs6679677_Treatment with methotrexate	NA	NA	NA	NA
rs6679677	rs6679677	chr1:114303808	chr1:113761186	A	C	Treatment with thyroxine product	EFO_0007056	Neale B	UKBB	European	2017	0.005396	0.0004285	2.395e-36	+	337159	3917	333242	1	risk diff	Neale-B_UKBB_EUR_2017	rs6679677_Treatment with thyroxine product	NA	NA	NA	NA
rs6679677	rs6679677	chr1:114303808	chr1:113761186	A	C	Treatment with thyroxine sodium	EFO_0007056	Neale B	UKBB	European	2017	0.001188	0.0002112	1.854e-08	+	337159	938	336221	1	risk diff	Neale-B_UKBB_EUR_2017	rs6679677_Treatment with thyroxine sodium	NA	NA	NA	NA
rs6679677	rs6679677	chr1:114303808	chr1:113761186	A	C	Rheumatoid arthritis	EFO_0000685	Okada Y	24390342	Mixed	2014	0.5933	0.02256	2.1e-149	+	80799	19234	61565	22	log OR	Okada-Y_RA_Mixed_2014	rs6679677_Rheumatoid arthritis	rheumatoid arthritis	rheumatoid arthritis	Immune system disorder	Immune system disorder
rs6679677	rs6679677	chr1:114303808	chr1:113761186	A	C	Coronary artery disease	EFO_0000378;EFO_0001645	van der Harst P	29212778	Mixed	2018	0.0437	0.0088	7.07e-07	+	547261	122733	424528	2	log OR	van-der-Harst-P_CAD_Mixed_2018	rs6679677_Coronary artery disease	NA	NA	NA	NA
rs12616502	rs12616502	chr2:55809015	chr2:55581879	A	G	Myelodysplastic syndromes	EFO_0003811	Neale B	UKBB	European	2017	0.0004207	9.097e-05	3.75e-06	+	337199	91	337108	1	risk diff	Neale-B_UKBB_EUR_2017	rs12616502_Myelodysplastic syndromes	NA	NA	NA	NA
rs12616502	rs12616502	chr2:55809015	chr2:55581879	A	G	Self-reported hypothyroidism or myxoedema	EFO_0004705;EFO_1001055	Neale B	UKBB	European	2017	0.006616	0.001179	1.985e-08	+	337159	16376	320783	1	risk diff	Neale-B_UKBB_EUR_2017	rs12616502_Self-reported hypothyroidism or myxoedema	NA	NA	NA	NA
rs12616502	rs12616502	chr2:55809015	chr2:55581879	A	G	Treatment with levothyroxine sodium	EFO_0007056	Neale B	UKBB	European	2017	0.005638	0.001086	2.095e-07	+	337159	13717	323442	1	risk diff	Neale-B_UKBB_EUR_2017	rs12616502_Treatment with levothyroxine sodium	NA	NA	NA	NA
rs28414666	rs28414666	chr6:32626451	chr6:32658674	A	G	Eosinophil count	EFO_0004586	Astle W	27863252	European	2016	0.02872	0.004405	7.027e-11	+	173480	0	173480	2	IVNT	Astle-W_Blood-Cell-Traits_EUR_2016	rs28414666_Eosinophil count	NA	NA	NA	NA
rs28414666	rs28414666	chr6:32626451	chr6:32658674	A	G	Eosinophil percentage of granulocytes	EFO_0004586	Astle W	27863252	European	2016	0.02208	0.004421	5.876e-07	+	173480	0	173480	2	IVNT	Astle-W_Blood-Cell-Traits_EUR_2016	rs28414666_Eosinophil percentage of granulocytes	NA	NA	NA	NA
rs28414666	rs28414666	chr6:32626451	chr6:32658674	A	G	High light scatter reticulocyte count	EFO_0004586	Astle W	27863252	European	2016	0.02246	0.004427	3.936e-07	+	173480	0	173480	2	IVNT	Astle-W_Blood-Cell-Traits_EUR_2016	rs28414666_High light scatter reticulocyte count	NA	NA	NA	NA
rs28414666	rs28414666	chr6:32626451	chr6:32658674	A	G	Lymphocyte count	EFO_0004586	Astle W	27863252	European	2016	0.04929	0.004448	1.54e-28	+	173480	0	173480	2	IVNT	Astle-W_Blood-Cell-Traits_EUR_2016	rs28414666_Lymphocyte count	NA	NA	NA	NA
rs28414666	rs28414666	chr6:32626451	chr6:32658674	A	G	Lymphocyte percentage of white cells	EFO_0004586	Astle W	27863252	European	2016	0.02695	0.004402	9.297e-10	+	173480	0	173480	2	IVNT	Astle-W_Blood-Cell-Traits_EUR_2016	rs28414666_Lymphocyte percentage of white cells	NA	NA	NA	NA
rs28414666	rs28414666	chr6:32626451	chr6:32658674	A	G	Monocyte count	EFO_0004586	Astle W	27863252	European	2016	0.02932	0.004414	3.071e-11	+	173480	0	173480	2	IVNT	Astle-W_Blood-Cell-Traits_EUR_2016	rs28414666_Monocyte count	NA	NA	NA	NA
rs28414666	rs28414666	chr6:32626451	chr6:32658674	A	G	Neutrophil percentage of granulocytes	EFO_0004586	Astle W	27863252	European	2016	-0.02264	0.004421	3.039e-07	-	173480	0	173480	2	IVNT	Astle-W_Blood-Cell-Traits_EUR_2016	rs28414666_Neutrophil percentage of granulocytes	NA	NA	NA	NA
rs28414666	rs28414666	chr6:32626451	chr6:32658674	A	G	Neutrophil percentage of white cells	EFO_0004586	Astle W	27863252	European	2016	-0.02946	0.004409	2.38e-11	-	173480	0	173480	2	IVNT	Astle-W_Blood-Cell-Traits_EUR_2016	rs28414666_Neutrophil percentage of white cells	NA	NA	NA	NA
rs28414666	rs28414666	chr6:32626451	chr6:32658674	A	G	Reticulocyte count	EFO_0004586	Astle W	27863252	European	2016	0.02564	0.004435	7.46e-09	+	173480	0	173480	2	IVNT	Astle-W_Blood-Cell-Traits_EUR_2016	rs28414666_Reticulocyte count	NA	NA	NA	NA
rs28414666	rs28414666	chr6:32626451	chr6:32658674	A	G	Reticulocyte fraction of red cells	EFO_0004586	Astle W	27863252	European	2016	0.02224	0.004433	5.218e-07	+	173480	0	173480	2	IVNT	Astle-W_Blood-Cell-Traits_EUR_2016	rs28414666_Reticulocyte fraction of red cells	NA	NA	NA	NA
rs28414666	rs28414666	chr6:32626451	chr6:32658674	A	G	Sum eosinophil basophil counts	EFO_0004586	Astle W	27863252	European	2016	0.02986	0.00441	1.272e-11	+	173480	0	173480	2	IVNT	Astle-W_Blood-Cell-Traits_EUR_2016	rs28414666_Sum eosinophil basophil counts	NA	NA	NA	NA
rs28414666	rs28414666	chr6:32626451	chr6:32658674	A	G	White blood cell count	EFO_0004586	Astle W	27863252	European	2016	0.03107	0.004427	2.257e-12	+	173480	0	173480	2	IVNT	Astle-W_Blood-Cell-Traits_EUR_2016	rs28414666_White blood cell count	NA	NA	NA	NA
rs28414666	rs28414666	chr6:32626451	chr6:32658674	A	G	Allergic disease	EFO_0003785	Ferreira M	29083406	European	2017	-0.0816	0.0088	1.876e-20	-	360838	180129	180709	13	log OR	Ferreira-M_Allergic-Disease_EUR_2017	rs28414666_Allergic disease	allergy	allergy	Immune system disorder	Immune system disorder
rs28414666	rs28414666	chr6:32626451	chr6:32658674	A	G	Age-related macular degeneration	EFO_0001365	Fritsche LG	26691988	European	2015	NA	NA	2.57e-16	-	33976	16144	17832	26	log OR	Fritsche-L_AMD_EUR_2016	rs28414666_Age-related macular degeneration	age-related macular degeneration	age-related macular degeneration	Neurological disorder	Neurological disorder
rs28414666	rs28414666	chr6:32626451	chr6:32658674	A	G	Inflammatory bowel disease	EFO_0003767	IBDGC	26192919	European	2015	0.1087	0.0242	7.147e-06	+	34652	12882	21770	15	log OR	IBDGC_IBD_EUR_2015	rs28414666_Inflammatory bowel disease	inflammatory bowel disease	inflammatory bowel disease	Digestive system disorder	Digestive system disorder
rs28414666	rs28414666	chr6:32626451	chr6:32658674	A	G	Asthma	EFO_0000270	Neale B	UKBB	European	2017	-0.01686	0.0009537	6.204e-70	-	336782	38791	297991	1	risk diff	Neale-B_UKBB_EUR_2017	rs28414666_Asthma	asthma	asthma	Other disease	Other disease
rs28414666	rs28414666	chr6:32626451	chr6:32658674	A	G	Doctor diagnosed asthma	EFO_0000270	Neale B	UKBB	European	2017	-0.01852	0.001991	1.406e-20	-	83529	10589	72940	1	risk diff	Neale-B_UKBB_EUR_2017	rs28414666_Doctor diagnosed asthma	asthma	asthma	Other disease	Other disease
rs28414666	rs28414666	chr6:32626451	chr6:32658674	A	G	Doctor diagnosed hayfever or allergic rhinitis	EFO_0005854	Neale B	UKBB	European	2017	-0.01112	0.002507	9.154e-06	-	83529	18934	64595	1	risk diff	Neale-B_UKBB_EUR_2017	rs28414666_Doctor diagnosed hayfever or allergic rhinitis	allergic rhinitis	allergic rhinitis	Immune system disorder	Immune system disorder
rs28414666	rs28414666	chr6:32626451	chr6:32658674	A	G	Hayfever, allergic rhinitis or eczema	EFO_0003956;EFO_0005854;EFO_0000274	Neale B	UKBB	European	2017	-0.01104	0.001259	1.761e-18	-	336782	77891	258891	1	risk diff	Neale-B_UKBB_EUR_2017	rs28414666_Hayfever, allergic rhinitis or eczema	NA	NA	NA	NA
rs28414666	rs28414666	chr6:32626451	chr6:32658674	A	G	Height	EFO_0004339	Neale B	UKBB	European	2017	-0.009961	0.002116	2.513e-06	-	336474	0	336474	1	IVNT	Neale-B_UKBB_EUR_2017	rs28414666_Height	body height	body height	Body measurement	Body measurement
rs28414666	rs28414666	chr6:32626451	chr6:32658674	A	G	Intestinal malabsorption	EFO_0009554	Neale B	UKBB	European	2017	-0.001265	0.0001284	6.941e-23	-	337199	624	336575	1	risk diff	Neale-B_UKBB_EUR_2017	rs28414666_Intestinal malabsorption	NA	NA	NA	NA
rs28414666	rs28414666	chr6:32626451	chr6:32658674	A	G	Iron deficiency anaemia	-	Neale B	UKBB	European	2017	-0.001016	0.0002162	2.589e-06	-	337199	1775	335424	1	risk diff	Neale-B_UKBB_EUR_2017	rs28414666_Iron deficiency anaemia	NA	NA	NA	NA
rs28414666	rs28414666	chr6:32626451	chr6:32658674	A	G	Long-standing illness, disability or infirmity	-	Neale B	UKBB	European	2017	-0.008314	0.001413	3.971e-09	-	329663	107123	222540	1	risk diff	Neale-B_UKBB_EUR_2017	rs28414666_Long-standing illness, disability or infirmity	NA	NA	NA	NA
rs28414666	rs28414666	chr6:32626451	chr6:32658674	A	G	Medication for cholesterol, blood pressure or diabetes: insulin	EFO_0007056	Neale B	UKBB	European	2017	-0.002633	0.0005132	2.894e-07	-	154702	2116	152586	1	risk diff	Neale-B_UKBB_EUR_2017	rs28414666_Medication for cholesterol, blood pressure or diabetes: insulin	NA	NA	NA	NA
rs28414666	rs28414666	chr6:32626451	chr6:32658674	A	G	Nasal polyp	EFO_1000391	Neale B	UKBB	European	2017	-0.0009539	0.0002076	4.33e-06	-	337199	1637	335562	1	risk diff	Neale-B_UKBB_EUR_2017	rs28414666_Nasal polyp	Nasal cavity polyp	Nasal cavity polyp	Other disease	Other disease
rs28414666	rs28414666	chr6:32626451	chr6:32658674	A	G	No blood clot, bronchitis, emphysema, asthma, rhinitis, eczema or allergy diagnosed by doctor	-	Neale B	UKBB	European	2017	0.01873	0.001395	3.969e-41	+	336782	228530	108252	1	risk diff	Neale-B_UKBB_EUR_2017	rs28414666_No blood clot, bronchitis, emphysema, asthma, rhinitis, eczema or allergy diagnosed by doctor	NA	NA	NA	NA
rs28414666	rs28414666	chr6:32626451	chr6:32658674	A	G	Number of self-reported non-cancer illnesses	EFO_0009801	Neale B	UKBB	European	2017	-0.0136	0.00246	3.207e-08	-	337159	0	337159	1	-	Neale-B_UKBB_EUR_2017	rs28414666_Number of self-reported non-cancer illnesses	NA	NA	NA	NA
rs28414666	rs28414666	chr6:32626451	chr6:32658674	A	G	Number of treatments or medications taken	EFO_0007056	Neale B	UKBB	European	2017	-0.01311	0.002388	4.087e-08	-	337159	0	337159	1	-	Neale-B_UKBB_EUR_2017	rs28414666_Number of treatments or medications taken	NA	NA	NA	NA
rs28414666	rs28414666	chr6:32626451	chr6:32658674	A	G	Self-reported adrenocortical insufficiency or addisons disease	EFO_0009491	Neale B	UKBB	European	2017	-0.0003303	6.11e-05	6.427e-08	-	337159	141	337018	1	risk diff	Neale-B_UKBB_EUR_2017	rs28414666_Self-reported adrenocortical insufficiency or addisons disease	NA	NA	NA	NA
rs28414666	rs28414666	chr6:32626451	chr6:32658674	A	G	Self-reported asthma	EFO_0000270	Neale B	UKBB	European	2017	-0.01714	0.0009554	6.559e-72	-	337159	39049	298110	1	risk diff	Neale-B_UKBB_EUR_2017	rs28414666_Self-reported asthma	asthma	asthma	Other disease	Other disease
rs28414666	rs28414666	chr6:32626451	chr6:32658674	A	G	Self-reported cervical cancer	EFO_0001061	Neale B	UKBB	European	2017	-0.0011	0.0001882	5.051e-09	-	337159	1347	335812	1	risk diff	Neale-B_UKBB_EUR_2017	rs28414666_Self-reported cervical cancer	cervical carcinoma	cervical carcinoma	Cancer	Cancer
rs28414666	rs28414666	chr6:32626451	chr6:32658674	A	G	Self-reported hayfever or allergic rhinitis	EFO_0005854	Neale B	UKBB	European	2017	-0.003936	0.0006943	1.432e-08	-	337159	19320	317839	1	risk diff	Neale-B_UKBB_EUR_2017	rs28414666_Self-reported hayfever or allergic rhinitis	allergic rhinitis	allergic rhinitis	Immune system disorder	Immune system disorder
rs28414666	rs28414666	chr6:32626451	chr6:32658674	A	G	Self-reported high cholesterol	EFO_0008111	Neale B	UKBB	European	2017	0.004811	0.0009761	8.265e-07	+	337159	41296	295863	1	risk diff	Neale-B_UKBB_EUR_2017	rs28414666_Self-reported high cholesterol	diet measurement	diet measurement	Other measurement	Other measurement
rs28414666	rs28414666	chr6:32626451	chr6:32658674	A	G	Self-reported hypothyroidism or myxoedema	EFO_0004705;EFO_1001055	Neale B	UKBB	European	2017	-0.00722	0.0006359	7.073e-30	-	337159	16376	320783	1	risk diff	Neale-B_UKBB_EUR_2017	rs28414666_Self-reported hypothyroidism or myxoedema	NA	NA	NA	NA
rs28414666	rs28414666	chr6:32626451	chr6:32658674	A	G	Self-reported malabsorption or coeliac disease	EFO_0001060	Neale B	UKBB	European	2017	-0.003193	0.0001956	6.586e-60	-	337159	1452	335707	1	risk diff	Neale-B_UKBB_EUR_2017	rs28414666_Self-reported malabsorption or coeliac disease	celiac disease	celiac disease	Immune system disorder	Immune system disorder
rs28414666	rs28414666	chr6:32626451	chr6:32658674	A	G	Self-reported multiple sclerosis	EFO_0003885	Neale B	UKBB	European	2017	-0.0009338	0.00018	2.121e-07	-	337159	1228	335931	1	risk diff	Neale-B_UKBB_EUR_2017	rs28414666_Self-reported multiple sclerosis	multiple sclerosis	multiple sclerosis	Immune system disorder	Immune system disorder
rs28414666	rs28414666	chr6:32626451	chr6:32658674	A	G	Self-reported pernicious anaemia	EFO_0005576	Neale B	UKBB	European	2017	-0.000868	0.0001641	1.22e-07	-	337159	1020	336139	1	risk diff	Neale-B_UKBB_EUR_2017	rs28414666_Self-reported pernicious anaemia	NA	NA	NA	NA
rs28414666	rs28414666	chr6:32626451	chr6:32658674	A	G	Self-reported sjogrens syndrome or sicca syndrome	EFO_0000699	Neale B	UKBB	European	2017	-0.0004671	8.922e-05	1.646e-07	-	337159	301	336858	1	risk diff	Neale-B_UKBB_EUR_2017	rs28414666_Self-reported sjogrens syndrome or sicca syndrome	Sjogren syndrome	Sjogren syndrome	Immune system disorder	Immune system disorder
rs28414666	rs28414666	chr6:32626451	chr6:32658674	A	G	Self-reported ulcerative colitis	EFO_0000729	Neale B	UKBB	European	2017	0.001203	0.0002175	3.127e-08	+	337159	1795	335364	1	risk diff	Neale-B_UKBB_EUR_2017	rs28414666_Self-reported ulcerative colitis	ulcerative colitis	ulcerative colitis	Immune system disorder	Immune system disorder
rs28414666	rs28414666	chr6:32626451	chr6:32658674	A	G	Sitting height	EFO_0004339	Neale B	UKBB	European	2017	-0.01239	0.002302	7.42e-08	-	336172	0	336172	1	IVNT	Neale-B_UKBB_EUR_2017	rs28414666_Sitting height	body height	body height	Body measurement	Body measurement
rs28414666	rs28414666	chr6:32626451	chr6:32658674	A	G	Started insulin within one year diagnosis of diabetes	EFO_0000400	Neale B	UKBB	European	2017	-0.02991	0.004631	1.088e-10	-	15397	1872	13525	1	risk diff	Neale-B_UKBB_EUR_2017	rs28414666_Started insulin within one year diagnosis of diabetes	diabetes mellitus	diabetes mellitus	Metabolic disorder	Metabolic disorder
rs28414666	rs28414666	chr6:32626451	chr6:32658674	A	G	Taking other prescription medications	EFO_0007056	Neale B	UKBB	European	2017	-0.01129	0.001492	3.864e-14	-	336330	158113	178217	1	risk diff	Neale-B_UKBB_EUR_2017	rs28414666_Taking other prescription medications	NA	NA	NA	NA
rs28414666	rs28414666	chr6:32626451	chr6:32658674	A	G	Treatment with becotide 50 inhaler	EFO_0007056	Neale B	UKBB	European	2017	-0.001066	0.000233	4.752e-06	-	337159	2063	335096	1	risk diff	Neale-B_UKBB_EUR_2017	rs28414666_Treatment with becotide 50 inhaler	NA	NA	NA	NA
rs28414666	rs28414666	chr6:32626451	chr6:32658674	A	G	Treatment with fludrocortisone	EFO_0007056	Neale B	UKBB	European	2017	-0.000314	6.26e-05	5.283e-07	-	337159	148	337011	1	risk diff	Neale-B_UKBB_EUR_2017	rs28414666_Treatment with fludrocortisone	NA	NA	NA	NA
rs28414666	rs28414666	chr6:32626451	chr6:32658674	A	G	Treatment with insulin	EFO_0007056	Neale B	UKBB	European	2017	-0.001941	0.0003555	4.758e-08	-	180203	1377	178826	1	risk diff	Neale-B_UKBB_EUR_2017	rs28414666_Treatment with insulin	NA	NA	NA	NA
rs28414666	rs28414666	chr6:32626451	chr6:32658674	A	G	Treatment with insulin product	EFO_0007056	Neale B	UKBB	European	2017	-0.00224	0.0002949	3.043e-14	-	337159	3319	333840	1	risk diff	Neale-B_UKBB_EUR_2017	rs28414666_Treatment with insulin product	NA	NA	NA	NA
rs28414666	rs28414666	chr6:32626451	chr6:32658674	A	G	Treatment with levothyroxine sodium	EFO_0007056	Neale B	UKBB	European	2017	-0.005791	0.000586	5.009e-23	-	337159	13717	323442	1	risk diff	Neale-B_UKBB_EUR_2017	rs28414666_Treatment with levothyroxine sodium	NA	NA	NA	NA
rs28414666	rs28414666	chr6:32626451	chr6:32658674	A	G	Treatment with salbutamol	EFO_0007056	Neale B	UKBB	European	2017	-0.001967	0.0003224	1.054e-09	-	337159	3972	333187	1	risk diff	Neale-B_UKBB_EUR_2017	rs28414666_Treatment with salbutamol	NA	NA	NA	NA
rs28414666	rs28414666	chr6:32626451	chr6:32658674	A	G	Treatment with seretide 50 evohaler	EFO_0007056	Neale B	UKBB	European	2017	-0.001943	0.000322	1.601e-09	-	337159	3961	333198	1	risk diff	Neale-B_UKBB_EUR_2017	rs28414666_Treatment with seretide 50 evohaler	NA	NA	NA	NA
rs28414666	rs28414666	chr6:32626451	chr6:32658674	A	G	Treatment with thyroxine product	EFO_0007056	Neale B	UKBB	European	2017	-0.001595	0.0003193	5.862e-07	-	337159	3917	333242	1	risk diff	Neale-B_UKBB_EUR_2017	rs28414666_Treatment with thyroxine product	NA	NA	NA	NA
rs28414666	rs28414666	chr6:32626451	chr6:32658674	A	G	Treatment with ventolin 100micrograms inhaler	EFO_0007056	Neale B	UKBB	European	2017	-0.005526	0.0004997	2.001e-28	-	337159	9712	327447	1	risk diff	Neale-B_UKBB_EUR_2017	rs28414666_Treatment with ventolin 100micrograms inhaler	NA	NA	NA	NA
rs28414666	rs28414666	chr6:32626451	chr6:32658674	A	G	Ulcerative colitis	EFO_0000729	Neale B	UKBB	European	2017	0.0009412	0.000204	3.946e-06	+	337199	1579	335620	1	risk diff	Neale-B_UKBB_EUR_2017	rs28414666_Ulcerative colitis	ulcerative colitis	ulcerative colitis	Immune system disorder	Immune system disorder
rs28414666	rs28414666	chr6:32626451	chr6:32658674	A	G	Used an inhaler for chest within last hour	-	Neale B	UKBB	European	2017	-0.001222	0.0002646	3.874e-06	-	309688	2245	307443	1	risk diff	Neale-B_UKBB_EUR_2017	rs28414666_Used an inhaler for chest within last hour	NA	NA	NA	NA
rs28414666	rs28414666	chr6:32626451	chr6:32658674	A	G	Wheeze or whistling in the chest in last year	EFO_0009715	Neale B	UKBB	European	2017	-0.009053	0.00122	1.164e-13	-	331257	68531	262726	1	risk diff	Neale-B_UKBB_EUR_2017	rs28414666_Wheeze or whistling in the chest in last year	NA	NA	NA	NA
rs2476491	rs2476491	chr10:6095410	chr10:6053447	T	A	Hayfever, allergic rhinitis or eczema	EFO_0003956;EFO_0005854;EFO_0000274	Neale B	UKBB	European	2017	-0.006262	0.001126	2.673e-08	-	336782	77891	258891	1	risk diff	Neale-B_UKBB_EUR_2017	rs2476491_Hayfever, allergic rhinitis or eczema	NA	NA	NA	NA
rs2476491	rs2476491	chr10:6095410	chr10:6053447	T	A	No blood clot, bronchitis, emphysema, asthma, rhinitis, eczema or allergy diagnosed by doctor	-	Neale B	UKBB	European	2017	0.008387	0.001248	1.797e-11	+	336782	228530	108252	1	risk diff	Neale-B_UKBB_EUR_2017	rs2476491_No blood clot, bronchitis, emphysema, asthma, rhinitis, eczema or allergy diagnosed by doctor	NA	NA	NA	NA
rs2476491	rs2476491	chr10:6095410	chr10:6053447	T	A	Self-reported hypothyroidism or myxoedema	EFO_0004705;EFO_1001055	Neale B	UKBB	European	2017	-0.00417	0.0005688	2.278e-13	-	337159	16376	320783	1	risk diff	Neale-B_UKBB_EUR_2017	rs2476491_Self-reported hypothyroidism or myxoedema	NA	NA	NA	NA
rs2476491	rs2476491	chr10:6095410	chr10:6053447	T	A	Taking other prescription medications	EFO_0007056	Neale B	UKBB	European	2017	-0.006115	0.001334	4.591e-06	-	336330	158113	178217	1	risk diff	Neale-B_UKBB_EUR_2017	rs2476491_Taking other prescription medications	NA	NA	NA	NA
rs2476491	rs2476491	chr10:6095410	chr10:6053447	T	A	Treatment with levothyroxine sodium	EFO_0007056	Neale B	UKBB	European	2017	-0.003204	0.0005242	9.815e-10	-	337159	13717	323442	1	risk diff	Neale-B_UKBB_EUR_2017	rs2476491_Treatment with levothyroxine sodium	NA	NA	NA	NA
rs2476491	rs2476491	chr10:6095410	chr10:6053447	T	A	Treatment with thyroxine sodium	EFO_0007056	Neale B	UKBB	European	2017	-0.0006944	0.0001407	8.017e-07	-	337159	938	336221	1	risk diff	Neale-B_UKBB_EUR_2017	rs2476491_Treatment with thyroxine sodium	NA	NA	NA	NA
