# Supplementary material for: Genome-wide association study identifies five risk loci for pernicious anemia
Source: Nat Commun. 2021 Jun 18;12:3761. doi: 10.1038/s41467-021-24051-6 (PMC8213695; doi:10.1038/s41467-021-24051-6)
Supplement: Supplementary file 7 — Supplementary Data 4 [file 41467_2021_24051_MOESM7_ESM.xlsx]

## Sheet: Sheet4
Supplementary Data 4. Mouse phenotype data on mean corpuscular volume in Pnpt1tm1a(KOMP)Wtsi mutant mice
procedure_name	procedure_stable_id	parameter_name	parameter_stable_id	strain_accession_id	strain_name	genetic_background	gene_symbol	gene_accession_id	allele_symbol	allele_accession_id	phenotyping_center	colony_id	date_of_experiment	date_of_birth	age_in_weeks	developmental_stage_name	zygosity	sex	biological_sample_group	external_sample_id	metadata	metadata_group	weight	production_center	data_point
Haematology test	M-G-P_016_001	Mean-cell-volume	M-G-P_016_001_005	IMPC-CURATE-33E61	C57BL/6JTyr;C57BL/6N	involves: C57BL/6JTyr;C57BL/6N	Pnpt1	MGI:1918951	Pnpt1<tm1a(KOMP)Wtsi>	MGI:4364657	WTSI	EPD0026_1_H08	2009-08-17	2009-04-24	16	postnatal	heterozygote	female	experimental	258996	[Anaesthesia used for blood collection = injection narcosis with ketamine (100mg/kg)/xylazine (10mg/kg), Date/Time of blood collection = 17/08/009 09:32:00, Equipment manufacturer = scil Vet, Equipment model = abc hematology analyzer, Equipment name = scil Vet abc hematology analyzer, Method of blood collection = retro-orbital puncture]	d41d8cd98f00b204e9800998ecf8427e	30.9	WTSI	44
Haematology test	M-G-P_016_001	Mean-cell-volume	M-G-P_016_001_005	IMPC-CURATE-33E61	C57BL/6JTyr;C57BL/6N	involves: C57BL/6JTyr;C57BL/6N	Pnpt1	MGI:1918951	Pnpt1<tm1a(KOMP)Wtsi>	MGI:4364657	WTSI	EPD0026_1_H08	2009-08-17	2009-04-28	15	postnatal	heterozygote	male	experimental	258986	[Anaesthesia used for blood collection = injection narcosis with ketamine (100mg/kg)/xylazine (10mg/kg), Date/Time of blood collection = 17/08/009 09:13:00, Equipment manufacturer = scil Vet, Equipment model = abc hematology analyzer, Equipment name = scil Vet abc hematology analyzer, Method of blood collection = retro-orbital puncture]	d41d8cd98f00b204e9800998ecf8427e	48	WTSI	46
Haematology test	M-G-P_016_001	Mean-cell-volume	M-G-P_016_001_005	IMPC-CURATE-33E61	C57BL/6JTyr;C57BL/6N	involves: C57BL/6JTyr;C57BL/6N	Pnpt1	MGI:1918951	Pnpt1<tm1a(KOMP)Wtsi>	MGI:4364657	WTSI	EPD0026_1_H08	2009-08-17	2009-04-28	15	postnatal	heterozygote	male	experimental	258985	[Anaesthesia used for blood collection = injection narcosis with ketamine (100mg/kg)/xylazine (10mg/kg), Date/Time of blood collection = 17/08/009 09:11:00, Equipment manufacturer = scil Vet, Equipment model = abc hematology analyzer, Equipment name = scil Vet abc hematology analyzer, Method of blood collection = retro-orbital puncture]	d41d8cd98f00b204e9800998ecf8427e	34.6	WTSI	47
Haematology test	M-G-P_016_001	Mean-cell-volume	M-G-P_016_001_005	IMPC-CURATE-33E61	C57BL/6JTyr;C57BL/6N	involves: C57BL/6JTyr;C57BL/6N	Pnpt1	MGI:1918951	Pnpt1<tm1a(KOMP)Wtsi>	MGI:4364657	WTSI	EPD0026_1_H08	2009-09-02	2009-05-13	16	postnatal	heterozygote	female	experimental	267805	[Anaesthesia used for blood collection = injection narcosis with ketamine (100mg/kg)/xylazine (10mg/kg), Date/Time of blood collection = 02/09/009 09:03:00, Equipment manufacturer = scil Vet, Equipment model = abc hematology analyzer, Equipment name = scil Vet abc hematology analyzer, Method of blood collection = retro-orbital puncture]	d41d8cd98f00b204e9800998ecf8427e	34.5	WTSI	43
Haematology test	M-G-P_016_001	Mean-cell-volume	M-G-P_016_001_005	IMPC-CURATE-33E61	C57BL/6JTyr;C57BL/6N	involves: C57BL/6JTyr;C57BL/6N	Pnpt1	MGI:1918951	Pnpt1<tm1a(KOMP)Wtsi>	MGI:4364657	WTSI	EPD0026_1_H08	2009-08-17	2009-04-24	16	postnatal	heterozygote	female	experimental	258999	[Anaesthesia used for blood collection = injection narcosis with ketamine (100mg/kg)/xylazine (10mg/kg), Date/Time of blood collection = 17/08/009 09:26:00, Equipment manufacturer = scil Vet, Equipment model = abc hematology analyzer, Equipment name = scil Vet abc hematology analyzer, Method of blood collection = retro-orbital puncture]	d41d8cd98f00b204e9800998ecf8427e	25.3	WTSI	44
Haematology test	M-G-P_016_001	Mean-cell-volume	M-G-P_016_001_005	IMPC-CURATE-33E61	C57BL/6JTyr;C57BL/6N	involves: C57BL/6JTyr;C57BL/6N	Pnpt1	MGI:1918951	Pnpt1<tm1a(KOMP)Wtsi>	MGI:4364657	WTSI	EPD0026_1_H08	2009-09-16	2009-05-29	15	postnatal	heterozygote	male	experimental	278275	[Anaesthesia used for blood collection = injection narcosis with ketamine (100mg/kg)/xylazine (10mg/kg), Date/Time of blood collection = 16/09/009 09:12:00, Equipment manufacturer = scil Vet, Equipment model = abc hematology analyzer, Equipment name = scil Vet abc hematology analyzer, Method of blood collection = retro-orbital puncture]	d41d8cd98f00b204e9800998ecf8427e	39.3	WTSI	53
Haematology test	M-G-P_016_001	Mean-cell-volume	M-G-P_016_001_005	IMPC-CURATE-33E61	C57BL/6JTyr;C57BL/6N	involves: C57BL/6JTyr;C57BL/6N	Pnpt1	MGI:1918951	Pnpt1<tm1a(KOMP)Wtsi>	MGI:4364657	WTSI	EPD0026_1_H08	2009-08-17	2009-04-24	16	postnatal	heterozygote	female	experimental	258997	[Anaesthesia used for blood collection = injection narcosis with ketamine (100mg/kg)/xylazine (10mg/kg), Date/Time of blood collection = 17/08/009 09:33:00, Equipment manufacturer = scil Vet, Equipment model = abc hematology analyzer, Equipment name = scil Vet abc hematology analyzer, Method of blood collection = retro-orbital puncture]	d41d8cd98f00b204e9800998ecf8427e	30.5	WTSI	44
Haematology test	M-G-P_016_001	Mean-cell-volume	M-G-P_016_001_005	IMPC-CURATE-33E61	C57BL/6JTyr;C57BL/6N	involves: C57BL/6JTyr;C57BL/6N	Pnpt1	MGI:1918951	Pnpt1<tm1a(KOMP)Wtsi>	MGI:4364657	WTSI	EPD0026_1_H08	2009-09-16	2009-05-29	15	postnatal	heterozygote	male	experimental	278276	[Anaesthesia used for blood collection = injection narcosis with ketamine (100mg/kg)/xylazine (10mg/kg), Date/Time of blood collection = 16/09/009 09:14:00, Equipment manufacturer = scil Vet, Equipment model = abc hematology analyzer, Equipment name = scil Vet abc hematology analyzer, Method of blood collection = retro-orbital puncture]	d41d8cd98f00b204e9800998ecf8427e	35	WTSI	51
Haematology test	M-G-P_016_001	Mean-cell-volume	M-G-P_016_001_005	IMPC-CURATE-33E61	C57BL/6JTyr;C57BL/6N	involves: C57BL/6JTyr;C57BL/6N	Pnpt1	MGI:1918951	Pnpt1<tm1a(KOMP)Wtsi>	MGI:4364657	WTSI	EPD0026_1_H08	2009-08-17	2009-04-24	16	postnatal	heterozygote	female	experimental	259001	[Anaesthesia used for blood collection = injection narcosis with ketamine (100mg/kg)/xylazine (10mg/kg), Date/Time of blood collection = 17/08/009 09:27:00, Equipment manufacturer = scil Vet, Equipment model = abc hematology analyzer, Equipment name = scil Vet abc hematology analyzer, Method of blood collection = retro-orbital puncture]	d41d8cd98f00b204e9800998ecf8427e	29.6	WTSI	44
Haematology test	M-G-P_016_001	Mean-cell-volume	M-G-P_016_001_005	IMPC-CURATE-33E61	C57BL/6JTyr;C57BL/6N	involves: C57BL/6JTyr;C57BL/6N	Pnpt1	MGI:1918951	Pnpt1<tm1a(KOMP)Wtsi>	MGI:4364657	WTSI	EPD0026_1_H08	2009-08-17	2009-04-28	15	postnatal	heterozygote	male	experimental	258984	[Anaesthesia used for blood collection = injection narcosis with ketamine (100mg/kg)/xylazine (10mg/kg), Date/Time of blood collection = 17/08/009 09:16:00, Equipment manufacturer = scil Vet, Equipment model = abc hematology analyzer, Equipment name = scil Vet abc hematology analyzer, Method of blood collection = retro-orbital puncture]	d41d8cd98f00b204e9800998ecf8427e	40.7	WTSI	52
Haematology test	M-G-P_016_001	Mean-cell-volume	M-G-P_016_001_005	IMPC-CURATE-33E61	C57BL/6JTyr;C57BL/6N	involves: C57BL/6JTyr;C57BL/6N	Pnpt1	MGI:1918951	Pnpt1<tm1a(KOMP)Wtsi>	MGI:4364657	WTSI	EPD0026_1_H08	2009-09-16	2009-05-27	16	postnatal	heterozygote	male	experimental	278281	[Anaesthesia used for blood collection = injection narcosis with ketamine (100mg/kg)/xylazine (10mg/kg), Date/Time of blood collection = 16/09/009 09:16:00, Equipment manufacturer = scil Vet, Equipment model = abc hematology analyzer, Equipment name = scil Vet abc hematology analyzer, Method of blood collection = retro-orbital puncture]	d41d8cd98f00b204e9800998ecf8427e	44.5	WTSI	51
Haematology test	M-G-P_016_001	Mean-cell-volume	M-G-P_016_001_005	IMPC-CURATE-33E61	C57BL/6JTyr;C57BL/6N	involves: C57BL/6JTyr;C57BL/6N	Pnpt1	MGI:1918951	Pnpt1<tm1a(KOMP)Wtsi>	MGI:4364657	WTSI	EPD0026_1_H08	2009-09-02	2009-05-13	16	postnatal	heterozygote	female	experimental	267803	[Anaesthesia used for blood collection = injection narcosis with ketamine (100mg/kg)/xylazine (10mg/kg), Date/Time of blood collection = 02/09/009 08:55:00, Equipment manufacturer = scil Vet, Equipment model = abc hematology analyzer, Equipment name = scil Vet abc hematology analyzer, Method of blood collection = retro-orbital puncture]	d41d8cd98f00b204e9800998ecf8427e	30.9	WTSI	44
Haematology test	M-G-P_016_001	Mean-cell-volume	M-G-P_016_001_005	IMPC-CURATE-33E61	C57BL/6JTyr;C57BL/6N	involves: C57BL/6JTyr;C57BL/6N	Pnpt1	MGI:1918951	Pnpt1<tm1a(KOMP)Wtsi>	MGI:4364657	WTSI	EPD0026_1_H08	2009-09-02	2009-05-13	16	postnatal	heterozygote	female	experimental	267802	[Anaesthesia used for blood collection = injection narcosis with ketamine (100mg/kg)/xylazine (10mg/kg), Date/Time of blood collection = 02/09/009 08:51:00, Equipment manufacturer = scil Vet, Equipment model = abc hematology analyzer, Equipment name = scil Vet abc hematology analyzer, Method of blood collection = retro-orbital puncture]	d41d8cd98f00b204e9800998ecf8427e	30.5	WTSI	45
Haematology test	M-G-P_016_001	Mean-cell-volume	M-G-P_016_001_005	IMPC-CURATE-33E61	C57BL/6JTyr;C57BL/6N	involves: C57BL/6JTyr;C57BL/6N	Pnpt1	MGI:1918951	Pnpt1<tm1a(KOMP)Wtsi>	MGI:4364657	WTSI	EPD0026_1_H08	2009-08-17	2009-04-28	15	postnatal	heterozygote	male	experimental	258386	[Anaesthesia used for blood collection = injection narcosis with ketamine (100mg/kg)/xylazine (10mg/kg), Date/Time of blood collection = 17/08/009 09:15:00, Equipment manufacturer = scil Vet, Equipment model = abc hematology analyzer, Equipment name = scil Vet abc hematology analyzer, Method of blood collection = retro-orbital puncture]	d41d8cd98f00b204e9800998ecf8427e	40.6	WTSI	48
