# Supplementary material for: Genome-wide association study identifies five risk loci for pernicious anemia
Source: Nat Commun. 2021 Jun 18;12:3761. doi: 10.1038/s41467-021-24051-6 (PMC8213695; doi:10.1038/s41467-021-24051-6)
Supplement: Supplementary file 8 — Supplementary Data 5 [file 41467_2021_24051_MOESM8_ESM.xlsx]

## Sheet: ST5. Variant_lookup
Supplementary Data 5. Association statistics for variants associated with relevant associated phenotypes
Trait	chr	pos	rsid	locus	EA	NEA	EAF	BETA	SE	p-value
Parietal cell autoantibodies in T1D patients	1	114377568	rs2476601	PTPN22	G	A	0.88206	-0.484363	0.047615	2.82e-24
	2	163124051	rs1990760	IFIH1	T	C	0.611381	0.149574	0.031766	2.53e-06
	2	204738919	rs3087243	CTLA4	A	G	0.410973	-0.151364	0.031993	2.27e-06
	6	32681483	rs7454108	HLA	C	T	0.100532	0.139747	0.052252	0.007501
	7	26891665	rs7804356	SKAP2	C	T	0.221486	-0.034528	0.038246	0.366633
	10	6097283	rs12722495	IL2RA	C	T	0.093554	-0.067378	0.056399	0.232197
	12	111884608	rs3184504	SH2B3	C	T	0.541839	-0.13181	0.031318	2.6e-05
	21	43841328	rs3788013	UBASH3A	A	C	0.400879	0.072069	0.031869	0.023756
	11	2182224	rs689	INS	T	A	0.736117	0.040088	0.036303	0.269456
Vitamin B12 levels in general population	19	8367709	rs2336573	CD320	T	C	0.03	-0.237283	0.092672	0.010472
	22	31018975	rs1131603	TCN2	C	T	0.058	-0.25	0.06	5.45e-05
	14	74759006	rs3742801	ABCD4	T	C	0.35	-0.097	0.032	0.003
	4	146576418	rs2270655	MMAA	C	G	0.054	0.228	0.067	0.00073
	NA	NA	rs12272669	MMACHC	NA	NA	NA	NA	NA	NA
	11	59623378	rs34324219	TCN1	A	C	0.112	0.134	0.049	0.0065
	7	86773722	rs7788053	FUT6	A	G	0.00026	-1.09	1.27	0.39
	19	49206985	rs602662	FUT2	A	G	0.48	-0.01	0.03	0.55
	10	17156151	rs1801222	CUBN	G	A	0.65	-0.13	0.03	0.000118
	6	49412433	rs1141321	MUT	T	C	0.38	0.07	0.03	0.026
	13	100518634	rs41281112	CLYBL	T	C	0.027	0.317	0.09	0.000568
Vitiligo	16	90026512	rs4268748	MC1R	C	T	0.293	0.016	0.035	0.644
	11	89017961	rs1126809	TYR	A	G	0.266	0.006	0.037	0.88
	20	32665748	rs6059655	ASIP	G	A	0.93	-0.116	0.07	0.097
	15	28535266	rs1635168	OCA	C	A	0.96	0.126	0.097	0.192
Autoimmune thyorid disease	14	81457257	rs28414437	TSHR	C	A	0.35	-0.003	0.033	0.927
Hypothyroidism	9	100549013	rs7850258	PTCSC2	G	A	0.66	-0.03	0.03	0.331
	1	108369483	rs17020139	VAV3	A	G	0.1	0.024	0.051	0.538
	13	24786577	rs9507287	SPATA13	C	T	0.35	0.032	0.032	0.32
	2	1407628	rs11675342	TPO	T	C	0.433	-0.02	0.03	0.514
