# Supplementary material for: Genome-wide association study identifies five risk loci for pernicious anemia
Source: Nat Commun. 2021 Jun 18;12:3761. doi: 10.1038/s41467-021-24051-6 (PMC8213695; doi:10.1038/s41467-021-24051-6)
Supplement: Supplementary file 9 — Supplementary Data 6 [file 41467_2021_24051_MOESM9_ESM.xlsx]

## Sheet: ST6. Associated phenotypes
Supplementary Data 6. Diagnosis codes associated with pernicious anemia
ICD	beta	se	p	prev_controls	prev_cases
D50	2.15886	0.114376	1.82958e-79	0.171112	0.600529
E53	2.65987	0.175582	7.70554e-52	0.00607056	0.103175
D52	2.40669	0.210468	2.79745e-30	0.00468135	0.0687831
E06	1.20829	0.119705	5.87865e-24	0.0803137	0.280423
D64	1.7052	0.172005	3.63099e-23	0.0133567	0.10582
K29	0.984799	0.107257	4.24466e-20	0.245594	0.55291
E03	1.06232	0.119314	5.40751e-19	0.0881497	0.285714
D53	2.52289	0.292245	5.98704e-18	0.002243	0.0343915
C16	2.07976	0.245994	2.80282e-17	0.00286525	0.0555556
D80	3.23441	0.403828	1.1528e-15	0.000817608	0.0185185
K12	1.3868	0.187304	1.32151e-13	0.0285005	0.0846561
E55	0.928113	0.129144	6.63931e-13	0.0881715	0.203704
K90	1.95669	0.277916	1.91443e-12	0.00507207	0.037037
L80	1.9432	0.276694	2.1726e-12	0.00620803	0.037037
D61	2.86102	0.436715	5.70607e-11	0.000600544	0.015873
D59	2.74847	0.432896	2.16661e-10	0.000651192	0.015873
M80	0.999736	0.178451	2.1151e-08	0.0205777	0.121693
R55	0.942774	0.172125	4.31988e-08	0.0394044	0.100529
R13	1.24699	0.228575	4.88363e-08	0.0106144	0.0555556
L23	0.584804	0.107502	5.32939e-08	0.235319	0.373016
E61	1.76669	0.325853	5.90187e-08	0.00624421	0.026455
D13	1.21009	0.226545	9.21683e-08	0.00952188	0.0582011
D83	4.38333	0.836762	1.61941e-07	8.68257e-05	0.00529101
D56	4.13758	0.791486	1.71717e-07	0.000108532	0.00529101
F32	0.550705	0.1069	2.58274e-07	0.227585	0.39418
E73	1.11089	0.22654	9.40325e-07	0.0202666	0.0555556
L30	0.565227	0.116814	1.30709e-06	0.159137	0.267196
K59	0.607442	0.128095	2.11509e-06	0.112736	0.206349
W28	2.92943	0.620471	2.3434e-06	0.000274948	0.00793651
E89	0.949453	0.206331	4.19244e-06	0.0161857	0.0714286
M81	0.745466	0.162303	4.36822e-06	0.0355117	0.153439
K58	0.63189	0.141216	7.65419e-06	0.0772748	0.161376
O03	1.04043	0.234793	9.36838e-06	0.0238264	0.0529101
M09	3.27098	0.740861	1.00956e-05	0.000318361	0.00529101
D68	1.56682	0.361516	1.46407e-05	0.00523125	0.021164
Z71	0.48441	0.113244	1.88947e-05	0.200082	0.301587
