# Supplementary material for: Genome-wide association study identifies five risk loci for pernicious anemia
Source: Nat Commun. 2021 Jun 18;12:3761. doi: 10.1038/s41467-021-24051-6 (PMC8213695; doi:10.1038/s41467-021-24051-6)
Supplement: Supplementary file 10 — Supplementary Data 7 [file 41467_2021_24051_MOESM10_ESM.xlsx]

## Sheet: ST7. Autoimmune diagnoses
Supplementary Data 7. List of autoimmune disease codes
Autoimmune disease	ICD-10 codes
Addison’s disease	E27.1, E27.2
Ankylosing spondylitis	M45, M08.1
Behcet’s disease	M35.2
Celiac disease	K90.0
Crohn’s disease	K50
Dermatitis herpetiformis	L13.0
Diabetes mellitus type 1	E10
Dupuytren’s disease	M72.0
Erythema nodosum	L52
Goodpasture’s syndrome	M31.0
Graves’ disease	E05.0
Guillain-Barré syndrome	G61.0
Haemolytic anaemia	D59.0, D59.1
Hashimoto’s thyroiditis	E06.3
Henoch-Schönlein purpura	D69.0
ITPa	D69.3
Kawasaki syndrome	M30.3
Localized lupus erythematosus	L93
Localized scleroderma	L94.0, L94.1, L94.3
Myasthenia gravis	G70.0
Multiple sclerosis	G35
Pemphigoid	L12
Pemphigus foliacus	L10.2
Pemphigus vulgaris	L10.0
Polyarteritis nodosa	M30.0
Polymyositis/dermatomyositis	M33
Primary biliary cirrhosis	K74.3
Psoriasis	L40
Rheumatic fever	I00, I01
Rheumatoid arthritis	M05, M06
Raynaud’s phenomenon	I73.0
Reiter’s disease	M02.3
Sarcoidosis	D86
Sjögren’s syndrome	M35.0
Systemic lupus erythematosus	M32
Systemic scleroderma	M34
Temporal arteritis	M31.5, M31.6, M35.3
Ulcerative colitis	K51
Vitiligo	L80
Wegener’s granulomatosis	M31.3
